# Supplementary material for: Assessing the quality of shared decision making for elective orthopedic surgery across a large healthcare system: cross-sectional survey study
Source: BMC Musculoskelet Disord. 2021 Nov 19;22:967. doi: 10.1186/s12891-021-04853-x (PMC8605511; doi:10.1186/s12891-021-04853-x)
Supplement: Supplementary file 2 — Additional file 2. [file 12891_2021_4853_MOESM2_ESM.txt]

---
title : "Measuring Shared Decision  Making for Elective Orthopedic Procedures"
output: word_document
---

```{r load_packages, include = FALSE}
#devtools::install_github("crsh/papaja@devel")
library("papaja")
library(knitr)
library(dplyr)
library(lme4)
library(ggplot2)
library(reshape)
knitr::opts_chunk$set(cache = TRUE, echo = FALSE)

```


```{r eligability.crit.table, include=FALSE, echo=FALSE}

table1 = matrix(NA, nrow = 5, ncol = 2)

table1[ ,1] = c("Had a primary total hip or primary total knee replacement, spinal fusion, laminectomy, or discectomy, performed by participating surgeon",
                "Had an equivalent diagnosis of hip or knee OA, herniated disk, or lumbar spinal stenosis", 
                "Were 12-26 weeks post-operative for hip and knee surgeries or were 4-26 weeks post-operative for spinal surgeries", 
                "Completed a patient reported outcomes measure assessment prior to their operation (for hip and knee only)", 
                "Had a preferred language of English or Spanish")

table1[ ,2] = c("Had a severe cognitive impairment", 
                "Could not consent for themselves",
                "Hip patients with a hip fracture within the past 12 dfmonths",
                "Hip and knee patients with aseptic necrosis in the past 12 months",
                "Spinal surgery patients with certain symptoms (e.g., bladder or bowel changes) that would indicate non elective procedure")


kable(table1,  caption ="Patient Eligibility Criteria",
                align = c("l",  "l"),
                escape = FALSE, landscape = FALSE, small=TRUE, longtable = FALSE,
               col.names = c("Eligible", "Ineligible"))
```


#Results


```{r setup, include=FALSE}
library(knitr)
knitr::opts_chunk$set(echo = TRUE)
```

```{r datasetup, include=FALSE, echo=FALSE}
# 4.10.19
#need to combine 4 files
#rnr_12108--response rates, responder/nonresponder info, was pt ordered DA
#PreOpProms_all_####--combine by study id
#ClinicalTeamSurvey--clinician reports
#PostOp--both paper and online
#note that all analyses to this point have only looked at paper reports
#varaible called eligible is not eligibitity, this is if they were eligible for a PAPER survey
#e.g. could already have an electronic survey sent and therefore are ineligible for paper but 
#eligible for study


#when cleaning, keep only those who:
#responded to all sdmp, koos, hoose items
#missed less than 2 knowledge items
#QoL measures are PROMIS-general, physcial function, and mental health subscales
#spinal doesn't have special think like koos/hoose

#they have been working with n=647
#currently no vairable for IPC when being pulled in
#need to ask Karen how to get number of procedures MD does for rq4. 

#install.packages("haven")
library(haven)
#install.packages("psych")
library(psych)
#install.packages("ggplot2")
library("ggplot2")
#install.packages("car")
library("car")
#install.packages("reshape2")
library("reshape2")
#install.packages("geepack")
library(geepack)
#install.packages("gtools")
library(gtools)
#install.packages("cowplot")
library(cowplot)
#install.packages("kableExtra")
#library(kableExtra)
#/Users/KDValentine/Desktop/Donaghue/
# /Volumes/bcadq$/Donaghue study/
RNR_121018 <- read_sav("/Volumes/bcadq$/Donaghue study/RNR_121018.sav")
subset.demo=RNR_121018[,c("StudyID",  "Patient_Education_Level", "Race", "Ethnicity")]
PreOp_PROMs_All_030519 <- read_sav("/Volumes/bcadq$/Donaghue study/PreOp_PROMs_All_030519.sav")
Clinical_Team_Survey_120318 <- read_sav("/Volumes/bcadq$/Donaghue study/Clinical Team Survey_120318.sav")
Post_Op_Patient_Survey_120618 <- read_sav("/Volumes/bcadq$/Donaghue study/Post_Op_Patient_Survey_120618.sav")

# PreOp_PROMs_All_030519 <- read_sav("~/Desktop/PreOp_PROMs_All_030519.sav")
# Clinical_Team_Survey_120318 <- read_sav("~/Desktop/Clinical Team Survey_120318.sav")
# Post_Op_Patient_Survey_120618 <- read_sav("~/Desktop/Post_Op_Patient_Survey_120618.sav")
#post_op has all the same info as RNR, so RNR isn't important except for making the consort diagram
summary(as.numeric(Post_Op_Patient_Survey_120618$EPIC_PMRN))
#15 observations don't have PMRNs and so won't be able to be matched
#View(Post_Op_Patient_Survey_120618)
#just need to combine preop and post op at this point since don't know what's up with clinician survery
donaghue.data=merge(Post_Op_Patient_Survey_120618, PreOp_PROMs_All_030519, by=c("StudyID" ,"EPIC_PMRN"), all.x=TRUE)
#this just keeps info from ppl with postop in data--regardless of preop status
#if we require they have both pieces of data we drop to 646 observations--the 15 lost to no pmrn and one that can't be matched

#pull in surgical volume
library(readxl)
#/Volumes/mghsdm$/Donaghue Grant Project/Year 2/Registry data/
surg.load <- read_excel("/Volumes/mghsdm$/Donaghue Grant Project/Year 2/Registry data/Partners Shared Decision Making Requested Tables_Correct Surgeon Names_41519.xlsx")
# surg.load <- read_excel("~/Desktop/Partners Shared Decision Making Requested Tables_Correct Surgeon Names_41519.xlsx")
names(surg.load)
colnames(surg.load)=c("Hospital", "surgeon.r", "type", "count")
surg.load$type[surg.load$type=="Primary Hip"]<-1
surg.load$type[surg.load$type=="Primary Knee"]<-2
table(surg.load$type)
surg.load$Condition=as.numeric(surg.load$type)

surg.load=surg.load[,c("Hospital", "surgeon.r", "Condition", "count")]
  
#names(donaghue.data)
new.donaghue.data=merge(donaghue.data, subset.demo, by=c("StudyID"))
final.d.data=new.donaghue.data

final.d.data$Condition=as.numeric(final.d.data$Condition)
final.d.data=final.d.data[which(final.d.data$Survey_Mode_Complete<3),]

#recode leadsurgeon to be a name so we can match data
final.d.data$surgeon.r=factor(final.d.data$LeadSurgeon, levels=c(1:36), 
                              labels=c(
"Jessica P Aidlen",
"Jason D Archibald",
"Andrew W Ayers",
"Hany Bedair",
"Jason T Bessey",
"Christopher M Bono",
"Gregory William Brick",
"Thomas D Cha",
"Antonia Chen",
"Terence P Doorly",
"Daniel M Estok",
"Wolfgang Fitz",
"Andrew Freiberg",
"Brian Edward Grottkau",
"Alfred Hanmer",
"William Healy",
"Stuart H Hershman",
"Louis G Jenis",
"James D Kang",
"Saechin Kim",
"Young-Min Kwon",
"Jeffrey Lange",
"Scott Martin",
"Chris Melnic",
"William Murzic",
"Frank X Pedlow",
"John Ready",
"Joseph H Schwab",
"John Siliski",
"Andrew K Simpson",
	"David P St Pierre",
"Thomas Thornhill",
"William Tomford",
"Michael Weaver",
"Richard Wilk",
"Jay M Zampini"))

surg.load$surgeon.r=as.factor(surg.load$surgeon.r)
surg.load$Hospital=as.factor(surg.load$Hospital)
final.d.data$Hospital=as.factor(final.d.data$Hospital)

#make sure the varaibles we'll use are correctly coded as factors
final.d.data$Hospital=factor(final.d.data$Hospital, levels = c(1:4), labels = c("BWH", "MGH", "NSMC", "NWH"))

final.d.data=merge(final.d.data, surg.load, by=c("surgeon.r", "Hospital", "Condition"), all.x=TRUE)
savedhere=final.d.data[,c("surgeon.r", "Hospital","Condition", "count")]
#write.csv(savedhere, file="/Volumes/bcadq$/Donaghue study/saved.csv")


#first need to make one central knowledge missing item
final.d.data$tot.kno.miss[final.d.data$TotalKHip_miss>=3 & final.d.data$Condition=="1"] <- 1
table(final.d.data$tot.kno.miss)
final.d.data$tot.kno.miss[final.d.data$TotalKKnee_miss>=3 & final.d.data$Condition=="2"] <- 1
table(final.d.data$tot.kno.miss)
final.d.data$tot.kno.miss[final.d.data$TotalKSS_miss>=3 & final.d.data$Condition=="3"] <- 1
table(final.d.data$tot.kno.miss)
final.d.data$tot.kno.miss[final.d.data$TotalKHD_miss>=3 & final.d.data$Condition=="4"] <- 1
table(final.d.data$tot.kno.miss)
final.d.data$tot.kno.miss=car::recode(final.d.data$tot.kno.miss, '1=1; else=0')
table(final.d.data$tot.kno.miss)


#create ipc variable
#>=60% knowledge AND matching preference and choice
#first need to id who had >=60% know
final.d.data$know[final.d.data$TotKHip_percent>=60 & final.d.data$Condition=="1"] <- 1
final.d.data$know[final.d.data$TotKKnee_percent>=60 & final.d.data$Condition=="2"] <- 1
final.d.data$know[final.d.data$TotKSS_percent>=40 & final.d.data$Condition=="3"] <- 1
final.d.data$know[final.d.data$TotKHD_percent>=40 & final.d.data$Condition=="4"] <- 1
final.d.data$know=car::recode(final.d.data$know, '1=1; else=0')
#then need to id who had pref match
table(final.d.data$treatment_leaning)
#since all these patients had surgery, those who chose 1 will be consistent choices; else=not; 999=drop
final.d.data$match=car::recode(final.d.data$treatment_leaning, '1=1; 2=0;3=0; 999=NA')
table(final.d.data$match)
#code those who had both
#but do this so later we can tell diff btwn two types
final.d.data$match.r=car::recode(final.d.data$match, '1=7; 0=0')
final.d.data$pref.kno=final.d.data$match.r+final.d.data$know
table(final.d.data$pref.kno)
final.d.data$pref.kno.c=factor(final.d.data$pref.kno, levels=c(0,1,7,8), 
                               labels=c("Not Informed or Matched", "Informed; not Matched",
                                        "Not Informed; Matched", "Informed and Matched"))
final.d.data$ipc=car::recode(final.d.data$pref.kno, '8=1; 0=0; 1=0; 7=0')
table(final.d.data$ipc)


final.d.data$oa=car::recode(final.d.data$Condition, "1=1; 2=1; 3=0; 4=0")

table(final.d.data$oa, final.d.data$ipc)
final.d.data$Condition=factor(final.d.data$Condition, levels = c(1:4), labels = c("Hip", "Knee", "SS", "HD"))

final.d.data$Gender=factor(final.d.data$Gender, levels = c(1:2), labels = c("Female", "Male"))
#final.d.data$edu=factor(final.d.data$Patient_Education_Level, levels=c())
#30% of edu data is missing....
final.d.data$Race.r=car::recode(final.d.data$Race, '1=1; else=0')
final.d.data$Race.b=factor(final.d.data$Race.r, levels = c(0:1), labels = c("Non-White", "White"))
final.d.data$Ethnicity.r=car::recode(final.d.data$Ethnicity, '1=1; 2=2; 3=NA')
final.d.data$Ethnicity.b=factor(final.d.data$Ethnicity.r, levels = c(1, 2), labels = c("Non-Hispanic", "Hispanic"))

# #4.7.20 realized I have been using "white" for race, need to be using white, non-hispanic for race.
table(final.d.data$Race.b, final.d.data$Ethnicity.b, exclude=NULL)
#need the 6 ppl who identified as hispanic and white to be taken out of the "white categroy"
table(final.d.data$Race.b, exclude=NULL)
final.d.data$Race.b[final.d.data$Ethnicity.b=="Hispanic"]="Non-White"
table(final.d.data$Race.b, exclude=NULL)
#race is now white, non-hispanic individuals


#so little varaiblity in ethnicity would not use
final.d.data$md=factor(final.d.data$LeadSurgeon)

#View(final.d.data[,c("StudyID", "ipc","tot.kno.miss", "SDMProcessScore")])
#need to remove 2412
testing=final.d.data[-which(final.d.data$StudyID==2412),]
final.d.data=testing


#need to make tertiles for DA rx
#by oa/spine
oa.data=final.d.data[which(final.d.data$oa==1),]
spine.data=final.d.data[which(final.d.data$oa==0),]
# saved=as.data.frame(table(final.d.data$md, as.numeric(final.d.data$DAOrder)))
# saved2=saved[saved$Var2==1,]
# hist(saved2$Freq)
df.da.oa=as.data.frame(table(oa.data$md, as.numeric(oa.data$DAOrder)))
df.da.spine=as.data.frame(table(spine.data$md, as.numeric(spine.data$DAOrder)))

#remove mds that don't belong (have 0 in both Var )
df.da.oa=df.da.oa[-c(1, 37, 2, 38, 6, 42, 9, 45, 10, 46, 11, 47, 13, 49, 19, 55, 21, 57, 24, 60, 30, 66, 32, 68, 33, 69, 35, 71),]
df.da.spine=df.da.spine[c(1, 37, 2, 38, 6, 42, 9, 45, 10, 46, 11, 47, 13, 49, 19, 55, 21, 57, 24, 60, 30, 66, 32, 68, 33, 69, 35, 71, 34, 70),]
df.da.oa=df.da.oa[which(df.da.oa$Var2==1),c(1,3)]
df.da.spine=df.da.spine[which(df.da.spine$Var2==1),c(1,3)]

colnames(df.da.oa)=c("md", "n.rx.da")
colnames(df.da.spine)=c("md", "n.rx.da")

sa.t.oa=table(df.da.oa$n.rx.da)
sa.t.sp=table(df.da.spine$n.rx.da)

df.da.oa$da.tertile.real=quantcut(df.da.oa$n.rx.da, q=3, na.rm=TRUE)
df.da.spine$da.tertile.real=quantcut(df.da.spine$n.rx.da, q=3, na.rm=TRUE)

tert.oa.ts=table(df.da.oa$da.tertile.real.oa)
tert.sp.ts=table(df.da.spine$da.tertile.real.sp)

oa.data.testing=merge(oa.data, df.da.oa, by=c("md"))
spine.data.testing=merge(spine.data, df.da.spine, by=c("md"))
oa.data=oa.data.testing
spine.data=spine.data.testing

table(oa.data$da.tertile.real.oa)
#for physicians, want to break up by yes/no rx as an option. 
table(final.d.data$md, as.numeric(final.d.data$DAOrder))
chisq.test(table(final.d.data$oa, as.numeric(final.d.data$DAOrder)))
#then break down by spine/oa
md=c(1, 10 ,11, 12 ,13, 14, 15 ,16, 17 ,18, 19 , 2, 20, 21 ,22 ,23 ,24 ,25 ,26 ,27 ,28, 29,  3, 30 ,31, 32 ,33 ,34 ,35, 36 , 4 , 5 , 6  ,7 , 8,  9)
oa.assign=c(0, 0, 1, 1, 1, 0, 1, 1, 0,0,0,1, 0, 1, 1, 1, 1, 1, 0, 1, 0, 1, 1, 0, 1, 1, 1, 1, 1, 0, 1, 0, 0, 1, 0, 1)

oa.data.test=as.data.frame(cbind(md, oa.assign))
colnames(oa.data.test)=c("md", "oa")

df.da=as.data.frame(table(final.d.data$md, as.numeric(final.d.data$DAOrder)))
#View(df.da)
df.da=df.da[which(df.da$Var2==1),c(1,3)]
colnames(df.da)=c("md", "n.rx.da")
df.da$tert.da=car::recode(df.da$n.rx.da, "0=0; else=1")

new.oa.test=merge(oa.data.test, df.da, by="md")
s.t.da.oa=table(new.oa.test$oa, new.oa.test$tert.da)
chisq.test(s.t.da.oa)

table(df.da$tert.da)
#cut points are 0 vs 1+
df.da$tert.da.c=factor(df.da$tert.da, levels = c("0", "1"), labels=c("no da rx", "any da rx"))
table(df.da$tert.da.c)
final.d.data.testing=merge(final.d.data, df.da, by=c("md"))
table(final.d.data.testing$tert.da.c)

final.d.data=final.d.data.testing
final.d.data$delta.hoos=final.d.data$Post_HOOSPS-final.d.data$Pre_HOOSPS
final.d.data$delta.koos=final.d.data$Post_KOOSPS-final.d.data$Pre_KOOSPS
final.d.data$delta.ph=final.d.data$Post_PROMIS10_PhysicalHealth-final.d.data$Pre_PROMIS10_PhysicalHealth
final.d.data$delta.pf=final.d.data$Post_PROMIS_PhysicalFunction-final.d.data$Pre_PROMIS_PhysicalFunction
final.d.data$delta.mh=final.d.data$Post_PROMIS10_MentalHealth-final.d.data$Pre_PROMIS10_MentalHealth


#make oos score for oa
final.d.data$pre.oos[final.d.data$Condition=="Hip"] <- final.d.data$Pre_HOOSPS[final.d.data$Condition=="Hip"] 
final.d.data$pre.oos[final.d.data$Condition=="Knee"] <- final.d.data$Pre_KOOSPS[final.d.data$Condition=="Knee"]
table(final.d.data$pre.oos)

final.d.data$post.oos[final.d.data$Condition=="Hip"] <- final.d.data$Post_HOOSPS[final.d.data$Condition=="Hip"] 
final.d.data$post.oos[final.d.data$Condition=="Knee"] <- final.d.data$Post_KOOSPS[final.d.data$Condition=="Knee"]
table(final.d.data$post.oos)

final.d.data$delta.oos=final.d.data$post.oos-final.d.data$pre.oos


cor.data=final.d.data[,c("Post_PROMIS10_PhysicalHealth" , "Post_PROMIS10_MentalHealth" ,   
 "Post_PROMIS_PhysicalFunction","Pre_PROMIS_PhysicalFunction","Pre_PROMIS10_PhysicalHealth"  , 
 "Pre_PROMIS10_MentalHealth","Post_HOOSPS",  "Post_KOOSPS" , "Pre_HOOSPS" ,"Pre_KOOSPS"   )]

#fix highly correlated post ph/pf
final.d.data$post.physical=(final.d.data$Post_PROMIS10_PhysicalHealth+final.d.data$Post_PROMIS_PhysicalFunction)/2

table(final.d.data$oa, final.d.data$LeadSurgeon)


# When all mssing data for our analyses are removed, we're left with n=`r nrow(final.d.data)`.

#make one knowledge column
final.d.data$knowledge[final.d.data$Condition=="Hip"] <- final.d.data$TotKHip_percent[final.d.data$Condition=="Hip"]
final.d.data$knowledge[final.d.data$Condition=="Knee"] <- final.d.data$TotKKnee_percent[final.d.data$Condition=="Knee"]
final.d.data$knowledge[final.d.data$Condition=="SS"] <- final.d.data$TotKSS_percent[final.d.data$Condition=="SS"]
final.d.data$knowledge[final.d.data$Condition=="HD"] <- final.d.data$TotKHD_percent[final.d.data$Condition=="HD"]
class(final.d.data$knowledge)


cond.t=table(final.d.data$Condition)

t.cond.site=table(final.d.data$oa, final.d.data$Hospital)
chisq.test(t.cond.site)

t.m.n=table(final.d.data$match)
m.part=100*mean(final.d.data$match, na.rm=TRUE)

m.kno=mean(final.d.data$knowledge, na.rm=TRUE)
sd.kno=sd(final.d.data$knowledge, na.rm=TRUE)

chisq.test(table(final.d.data$Hospital, as.numeric(final.d.data$DAOrder)))
# install.packages("chisq.posthoc.test")
library(chisq.posthoc.test)
chisq.posthoc.test(table(as.numeric(final.d.data$DAOrder),final.d.data$Hospital))

```

#pre-submission check--realized 3.17.21 that I never changed to Valentine 2021 coding from SDMP
##coding has now been updated. 
```{r}
# "sdmp1"                       
#  [18] "sdmp2"                       
#  [19] "sdmp3"                       
#  [20] "sdmp4" 
table(final.d.data$sdmp1) #pro 1= alot 4=not at all
table(final.d.data$sdmp2) #con
table(final.d.data$sdmp3) #opt 1=yes
table(final.d.data$sdmp4) #pref

final.d.data$sdmp.pro=recode(final.d.data$sdmp1, "1=1; 2=.5; 3=0; 4=0;999=NA")
final.d.data$sdmp.con=recode(final.d.data$sdmp2, "1=1; 2=.5; 3=0; 4=0;999=NA")
final.d.data$sdmp.opt=recode(final.d.data$sdmp3, "1=1; 2=0;999=NA")
final.d.data$sdmp.pref=recode(final.d.data$sdmp4, "1=1; 2=0;999=NA")

table(final.d.data$sdmp.pro, final.d.data$sdmp1)
table(final.d.data$sdmp.con, final.d.data$sdmp2)
table(final.d.data$sdmp.opt, final.d.data$sdmp3)
table(final.d.data$sdmp.pref, final.d.data$sdmp4)

final.d.data$SDMProcessScore=rowSums(final.d.data[,c("sdmp.pro", "sdmp.con", "sdmp.opt", "sdmp.pref")])
table(final.d.data$SDMProcessScore)
percentmiss=function(x){sum(is.na(x))/length(x)*100}

final.d.data$sdmp.missing=round(apply(final.d.data[,c("sdmp.pro", "sdmp.con", "sdmp.opt", "sdmp.pref")],1,percentmiss), digits=2)
table(final.d.data$sdmp.missing)

final.d.data$SDMProcessScore[final.d.data$sdmp.missing>0]=NA

# table(final.d.data$SDMProcessScore, final.d.data$sdmp,exclude=NULL)
```

```{r}
final.d.data.sdmp=final.d.data[!is.na(final.d.data$SDMProcessScore),]
nrow(final.d.data.sdmp)
```

```{r include=T}
kable(table(final.d.data.sdmp$sdmp1, final.d.data.sdmp$oa))
kable(table(final.d.data.sdmp$sdmp2, final.d.data.sdmp$oa))
kable(table(final.d.data.sdmp$sdmp3, final.d.data.sdmp$oa))
kable(table(final.d.data.sdmp$sdmp4, final.d.data.sdmp$oa))

```

```{r}
m.sdmp=mean(final.d.data$SDMProcessScore, na.rm=TRUE)
sd.sdmp=sd(final.d.data$SDMProcessScore, na.rm=TRUE)
t.sdmp=table(final.d.data$SDMProcessScore)
sdmp.top=100*(t.sdmp[4]/(t.sdmp[1]+t.sdmp[2]+t.sdmp[3]+t.sdmp[4]))

#subset to just those with 10+patients
n.final.d.data=final.d.data[]
surgeon.ipc.perc=100*(tapply(final.d.data$ipc, final.d.data$LeadSurgeon, mean, na.rm=TRUE))
surgeon.sdmp=(tapply(final.d.data$SDMProcessScore, final.d.data$LeadSurgeon, mean, na.rm=TRUE))

surgeon.oa=(tapply(final.d.data$oa, final.d.data$LeadSurgeon, mean, na.rm=TRUE))

means.da.pt=tapply(final.d.data$DAOrder, final.d.data$oa, mean)
tot.mean.da.pt=mean(final.d.data$DAOrder)

all.m.a=mean(final.d.data$Age)
all.sd.a=sd(final.d.data$Age)
all.race=table(final.d.data$Race.b)
all.w=100*(all.race[2]/(all.race[1]+all.race[2]))
all.gen=table(final.d.data$Gender)
all.f=100*(all.gen[1]/(all.gen[1]+all.gen[2]))
all.da=table(final.d.data$DAOrder)
all.d=100*(all.da[2]/(all.da[1]+all.da[2]))
all.m.kno=mean(final.d.data$knowledge, na.rm=TRUE)
all.sd.kno=sd(final.d.data$knowledge, na.rm=TRUE)
all.m.sdmp=mean(final.d.data$SDMProcessScore, na.rm=TRUE)
all.sd.sdmp=sd(final.d.data$SDMProcessScore, na.rm=TRUE)


all.ipc=table(final.d.data$ipc)
all.i=100*(all.ipc[2]/(all.ipc[1]+all.ipc[2]))


#median time between surgery and survey
final.d.data$data.diff=as.numeric(final.d.data$Survey_Completion_Date-final.d.data$Surgery_Date)
median.t.diff=median(final.d.data$data.diff)
Q3 <- quantile(final.d.data$data.diff, 0.75) 
Q1 <- quantile(final.d.data$data.diff, 0.25)  
print (Q3 - Q1)
min(final.d.data$data.diff)
oa.data=final.d.data[which(final.d.data$oa==1),]
spine.data=final.d.data[which(final.d.data$oa==0),]

surgeon.da.perc=round(100*(tapply(final.d.data$DAOrder, final.d.data$LeadSurgeon, mean, na.rm=TRUE)), digits=0)
surg.p.da=table(surgeon.da.perc)

surgeon.da.perc.oa=round(100*(tapply(oa.data$DAOrder, oa.data$LeadSurgeon, mean, na.rm=TRUE)), digits=0)
surg.p.da.oa=table(surgeon.da.perc.oa)

surgeon.da.perc.sp=round(100*(tapply(spine.data$DAOrder, spine.data$LeadSurgeon, mean, na.rm=TRUE)), digits=0)
surg.p.da.sp=table(surgeon.da.perc.sp)


#to check on something said in discussion, not discussed in results. 
final.d.data$sdmp1[final.d.data$sdmp1==999] <- NA
final.d.data$sdmp2[final.d.data$sdmp2==999] <- NA
final.d.data$sdmp3[final.d.data$sdmp3==999] <- NA
final.d.data$sdmp4[final.d.data$sdmp4==999] <- NA
chisq.test(table(final.d.data$oa, final.d.data$sdmp1))
chisq.test(table(final.d.data$oa, final.d.data$sdmp2))
chisq.test(table(final.d.data$oa, final.d.data$sdmp3))
chisq.test(table(final.d.data$oa, final.d.data$sdmp4))

```

```{r table.surg.da.perc, include=FALSE}
s.n.data=as.data.frame(table(final.d.data$LeadSurgeon))
names(s.n.data)
nrow(s.n.data)
table(s.n.data$Freq)
#14 with less than 10/15
#22 with more than 15
s.n.data.15=s.n.data[which(s.n.data$Freq>15),]
```

##Sample

Across our four sites, 2904 patients were screened to participate in the study (see CONSORT diagram in Figure xx). After the initial screen, 1968 participants were eligible and of those 899 were selected to participate in the study by the statistician. There were 875 surveys sent to participants with a 74% response rate (`r nrow(final.d.data)+1` completed). One of these participants did not complete the primary outcome measures, and so were removed from analysis, resulting in `r nrow(final.d.data)` observations. Participant inclusion, response rates, and other information detailed by hospital and condition can be seen in Table 3. 

[INSERT CONSORT HERE]

```{r include=FALSE}
names(RNR_121018)
RNR_121018$Hospital=factor(RNR_121018$Hospital, levels = c(1:4), labels = c("BWH", "MGH", "NSMC", "NWH"))
RNR_121018$oa=car::recode(RNR_121018$Condition, "1=1; 2=1; 3=0; 4=0")
RNR_121018$Condition=factor(RNR_121018$Condition, levels = c(1:4), labels = c("Hip", "Knee", "SS", "HD"))

RNR_121018$Gender=factor(RNR_121018$Gender, levels = c(1:2), labels = c("Female", "Male"))
RNR_121018$edu=(RNR_121018$Patient_Education_Level)
RNR_121018$edu[RNR_121018$edu>10]=NA
RNR_121018$Race.r=car::recode(RNR_121018$Race, '1=1; else=0')
RNR_121018$Race.b=factor(RNR_121018$Race.r, levels = c(0:1), labels = c("Non-White", "White"))
RNR_121018$Ethnicity.r=car::recode(RNR_121018$Ethnicity, '1=1; 2=2; 3=NA')
RNR_121018$Ethnicity.b=factor(RNR_121018$Ethnicity.r, levels = c(1, 2), labels = c("Non-Hispanic", "Hispanic"))

```

```{r}
table(RNR_121018$Responder)
RNR_121018$Responder.f=factor(RNR_121018$Responder)
str(RNR_121018$Responder.f)
table(RNR_121018$Responder.f)
RNR_121018$Resp=as.numeric(RNR_121018$Responder.f)
str(RNR_121018$Resp)

RNR_121018$Resp=car::recode(RNR_121018$Resp, "1=1; 2=0")
nonresp.m=glm(Resp~oa+Hospital+Gender+Age+Race.b+Ethnicity.b, data=RNR_121018, family="binomial")
sum.ntm=summary(nonresp.m)
library(DescTools)
PseudoR2(nonresp.m)
library(questionr)
# or.nr=odds.ratio(nonresp.m)
# RNR_121018$edu2=as.factor(RNR_121018$edu)
# nonresp.m.2=glm(Resp~Hospital+oa+Gender+Age+Race.b+Ethnicity.b+edu2+DAOrder, data=RNR_121018)
# sum.ntm2=summary(nonresp.m.2)

or.nr.all=exp(sum.ntm[["coefficients"]])
or.nr.age=exp(sum.ntm[["coefficients"]][[7, 1]])
nr.p.a=sum.ntm[["coefficients"]][[7, 4]]

```


```{r nonresp-table, echo = FALSE, results = 'asis', include=FALSE, eval = F}
#not included in final paper
tableprintnr = matrix(NA, nrow = 10, ncol = 5)

tableprintnr[ ,1] = c("Intercept","Condition", "Hospital 2", "Hospital 3", "Hospital 4",  "Gender Male", "Age", "Race White", "Ethnicity Hispanic", "DA Ordered")

tableprintnr[ ,2] = round(c( sum.ntm[["coefficients"]][[1,1]], sum.ntm[["coefficients"]][[2,1]], sum.ntm[["coefficients"]][[3,1]], sum.ntm[["coefficients"]][[4,1]], sum.ntm[["coefficients"]][[5,1]], sum.ntm[["coefficients"]][[6,1]], sum.ntm[["coefficients"]][[7,1]], sum.ntm[["coefficients"]][[8,1]], sum.ntm[["coefficients"]][[9,1]], sum.ntm[["coefficients"]][[10,1]]), digits=2)

tableprintnr[ ,3] = round(c( sum.ntm[["coefficients"]][[1,2]], sum.ntm[["coefficients"]][[2,2]], sum.ntm[["coefficients"]][[3,2]], sum.ntm[["coefficients"]][[4,2]], sum.ntm[["coefficients"]][[5,2]], sum.ntm[["coefficients"]][[6,2]], sum.ntm[["coefficients"]][[7,2]], sum.ntm[["coefficients"]][[8,2]], sum.ntm[["coefficients"]][[9,2]], sum.ntm[["coefficients"]][[10,2]]), digits=2)

tableprintnr[ ,4] = round(c( sum.ntm[["coefficients"]][[1,4]], sum.ntm[["coefficients"]][[2,4]], sum.ntm[["coefficients"]][[3,4]], sum.ntm[["coefficients"]][[4,4]], sum.ntm[["coefficients"]][[5,4]], sum.ntm[["coefficients"]][[6,4]], sum.ntm[["coefficients"]][[7,4]], sum.ntm[["coefficients"]][[8,4]], sum.ntm[["coefficients"]][[9,4]], sum.ntm[["coefficients"]][[10,4]]), digits=3)

tableprintnr[ ,5] = round(c( or.nr.all[1], or.nr.all[2],or.nr.all[3],or.nr.all[4],or.nr.all[5],or.nr.all[6],or.nr.all[7],or.nr.all[8],or.nr.all[9],or.nr.all[10]), digits=3)

kable(tableprintnr,  caption ="Predicting Responder and Non-Responder Differences",
                align = c("l",  "c", "c", "c"),
                escape = FALSE, landscape = FALSE, small=TRUE, longtable = FALSE,
               col.names = c("Variable", "b", "SE", "p", "OR"))
```


```{r include=F, eval=F}
# Median time between surgery and survey completion was `r median.t.diff` days (inter-quartile range=`r Q3-Q1` days). Overall, `r cond.t[1]` patients had hip replacement, `r cond.t[2]` had knee replacement, `r cond.t[3]` had surgery for spinal stenosis, and `r cond.t[4]` had surgery for a herniated disk. The patient sample was female (`r round(all.f, digits=0)`%), white, non-Hispanic (`r round(all.w, digits=0)`%), and had an average age of `r round(all.m.a, digits=0)` (see Table \@ref(tab:hosp-table) for sample characteristics).
```

```{r tablestuff, include=FALSE}
#run donaghue.results first
oa.data=final.d.data[which(final.d.data$oa==1),]
spine.data=final.d.data[which(final.d.data$oa==0),]

all.m.a=mean(final.d.data$Age)
oa.m.a=mean(oa.data$Age) 
sp.m.a=mean(spine.data$Age) 

all.sd.a=sd(final.d.data$Age)
oa.sd.a=sd(oa.data$Age) 
sp.sd.a=sd(spine.data$Age) 


all.race=table(final.d.data$Race.b)
all.w=100*(all.race[2]/(all.race[1]+all.race[2]))
oa.race=table(oa.data$Race.b)
oa.w=100*(oa.race[2]/(oa.race[1]+oa.race[2]))
sp.race=table(spine.data$Race.b)
sp.w=100*(sp.race[2]/(sp.race[1]+sp.race[2]))


all.gen=table(final.d.data$Gender)
all.f=100*(all.gen[1]/(all.gen[1]+all.gen[2]))
oa.gen=table(oa.data$Gender)
oa.f=100*(oa.gen[1]/(oa.gen[1]+oa.gen[2]))
sp.gen=table(spine.data$Gender)
sp.f=100*(sp.gen[1]/(sp.gen[1]+sp.gen[2]))

all.da=table(final.d.data$DAOrder)
all.d=100*(all.da[2]/(all.da[1]+all.da[2]))
oa.da=table(oa.data$DAOrder)
oa.d=100*(oa.da[2]/(oa.da[1]+oa.da[2]))
sp.da=table(spine.data$DAOrder)
sp.d=100*(sp.da[2]/(sp.da[1]+sp.da[2]))

# all.m.kno=mean(final.d.data$knowledge, na.rm=TRUE)
# oa.m.kno=mean(oa.data$knowledge, na.rm=TRUE)
# sp.m.kno=mean(spine.data$knowledge, na.rm=TRUE)
# 
# all.sd.kno=sd(final.d.data$knowledge, na.rm=TRUE)
# oa.sd.kno=sd(oa.data$knowledge, na.rm=TRUE)
# sp.sd.kno=sd(spine.data$knowledge, na.rm=TRUE)
#3.11.21 replaced M/SD with % infomred. 


t.inf.oa=table(final.d.data$know, final.d.data$oa)
round(100*(t.inf.oa[2,2]/(t.inf.oa[1,2]+t.inf.oa[2,2])))
round(100*(t.inf.oa[2,1]/(t.inf.oa[1,1]+t.inf.oa[2,1])))

final.d.data.hsp1=final.d.data[which(final.d.data$Hospital=="BWH"),]
t.inf.oa=table(final.d.data.hsp1$know, final.d.data.hsp1$oa)
round(100*(t.inf.oa[2,2]/(t.inf.oa[1,2]+t.inf.oa[2,2])))
round(100*(t.inf.oa[2,1]/(t.inf.oa[1,1]+t.inf.oa[2,1])))

final.d.data.hsp2=final.d.data[which(final.d.data$Hospital=="MGH"),]
t.inf.oa=table(final.d.data.hsp2$know, final.d.data.hsp2$oa)
round(100*(t.inf.oa[2,2]/(t.inf.oa[1,2]+t.inf.oa[2,2])))
round(100*(t.inf.oa[2,1]/(t.inf.oa[1,1]+t.inf.oa[2,1])))

final.d.data.hsp3=final.d.data[which(final.d.data$Hospital=="NSMC"),]
t.inf.oa=table(final.d.data.hsp3$know, final.d.data.hsp3$oa)
round(100*(t.inf.oa[2,2]/(t.inf.oa[1,2]+t.inf.oa[2,2])))
round(100*(t.inf.oa[2,1]/(t.inf.oa[1,1]+t.inf.oa[2,1])))

final.d.data.hsp4=final.d.data[which(final.d.data$Hospital=="NWH"),]
t.inf.oa=table(final.d.data.hsp4$know, final.d.data.hsp4$oa)
round(100*(t.inf.oa[2,2]/(t.inf.oa[1,2]+t.inf.oa[2,2])))
round(100*(t.inf.oa[2,1]/(t.inf.oa[1,1]+t.inf.oa[2,1])))
#
```

```{r}
all.m.sdmp=mean(final.d.data$SDMProcessScore, na.rm=TRUE)
oa.m.sdmp=mean(oa.data$SDMProcessScore, na.rm=TRUE)
sp.m.sdmp=mean(spine.data$SDMProcessScore, na.rm=TRUE)

all.sd.sdmp=sd(final.d.data$SDMProcessScore, na.rm=TRUE)
oa.sd.sdmp=sd(oa.data$SDMProcessScore, na.rm=TRUE)
sp.sd.sdmp=sd(spine.data$SDMProcessScore, na.rm=TRUE)

all.ipc=table(final.d.data$ipc)
all.i=100*(all.ipc[2]/(all.ipc[1]+all.ipc[2]))
oa.ipc=table(oa.data$ipc)
oa.i=100*(oa.ipc[2]/(oa.ipc[1]+oa.ipc[2]))
sp.ipc=table(spine.data$ipc)
sp.i=100*(sp.ipc[2]/(sp.ipc[1]+sp.ipc[2]))

all.pref=table(final.d.data$match)
all.pref1=100*(all.pref[2]/(all.pref[1]+all.pref[2]))
oa.pref=table(oa.data$match)
oa.pr=100*(oa.pref[2]/(oa.pref[1]+oa.pref[2]))
sp.pref=table(spine.data$match)
sp.pr=100*(sp.pref[2]/(sp.pref[1]+sp.pref[2]))

#n surgeons per specialty and overall
oa.table=melt(as.data.frame(table(final.d.data$LeadSurgeon, final.d.data$oa)))
#View(oa.table)
oa.tbl=table(oa.table$Var2, oa.table$value)
#those with 0 pt on 0 are the oa surgeons
#those with 0 pt on 1 are the spine surgeons
#have to add +1 to these as one surgeon does BOTH oa and spine
o.surg.n=oa.tbl[1,1]+1
s.surg.n=oa.tbl[2,1]+1
all.surg.n=nrow(oa.table)/2

#n surgeons per hospital and overall
hosp.surg.table=melt(as.data.frame(table(final.d.data$LeadSurgeon, final.d.data$Hospital)))
#View(hosp.surg.table)
hosp.surg.tbl=table(oa.table$Var2, oa.table$value)
#those with 0 pt on 0 are the oa surgeons
#those with 0 pt on 1 are the spine surgeons
bwh.sum=sum(hosp.surg.table$Var2=="BWH" &  hosp.surg.table$value > 0, na.rm = TRUE)
mgh.sum=sum(hosp.surg.table$Var2=="MGH" &  hosp.surg.table$value > 0, na.rm = TRUE)
nsmc.sum=sum(hosp.surg.table$Var2=="NSMC" &  hosp.surg.table$value > 0, na.rm = TRUE)
nwh.sum=sum(hosp.surg.table$Var2=="NWH" &  hosp.surg.table$value > 0, na.rm = TRUE)
#6 surgeons work at 2 hosp, 1 worked at 3

t.surgoens.overall=table(final.d.data$LeadSurgeon)
nrow(t.surgoens.overall)
```

```{r demo-table, echo = FALSE, results = 'asis', include=FALSE, eval = TRUE}
#not included in final paper
tableprintind = matrix(NA, nrow = 6, ncol = 4)

tableprintind[ ,1] = c("Sample Size", "Age M (SD)", "White, non Hispanic", "Female", "Prescribed DA", "Number of Surgeons*")

tableprintind[ ,2] = paste0(c(nrow(oa.data), round(c(oa.m.a , oa.w, oa.f, oa.d, o.surg.n), digits=0))
                         , c(""," (", "%", "%", "%", "")
                         , c("",(round(oa.sd.a, digits=0)), "", "","", "")
                         , c("", ")", "", "", "", ""))
tableprintind[ ,3] = paste0(c(round(c(nrow(spine.data),sp.m.a , sp.w, sp.f, sp.d, s.surg.n), digits=0))
                         , c("" ," (", "%", "%", "%", "")
                         , c("" ,(round(sp.sd.a, digits=0)), "", "", "", "")
                         , c("" ,")", "", "", "", ""))
tableprintind[ ,4] = paste0(c(round(c(nrow(final.d.data), all.m.a , all.w, all.f, all.d, all.surg.n), digits=0))
                         , c("" ," (", "%", "%", "%", "")
                         , c("" ,(round(all.sd.a, digits=0)), "", "", "", "")
                         , c("" ,")", "", "", "", ""))

saved=as.data.frame(tableprintind)
       # ,
       #          caption ="Sample Information Across Conditions",
       #          align = c("l",  "c", "c", "c"),
       #          escape = FALSE, landscape = FALSE, small=TRUE, longtable = FALSE,
       #         col.names = c("Variable", "OA Patients", "Spine Patients", "All Patients"))

kable(tableprintind,  caption ="Patient Characteristics Across Conditions",
                align = c("l",  "c", "c", "c"),
                escape = FALSE, landscape = FALSE, small=TRUE, longtable = FALSE,
               col.names = c("Variable", "OA Patients", "Spine Patients", "All Patients" ))
#*Note that one surgeon operated on both OA and Spine patients.
```

```{r outcomes-oa-table, echo = FALSE, results = 'asis', include=FALSE, eval = FALSE}
#not included in final paper
tableprintind.out = matrix(NA, nrow = 5, ncol = 4)

tableprintind.out[ ,1] = c("Sample Size", "Preferred Surgery", "Knowledge M (SD)", "SDM Process M (SD)", "IPC")

tableprintind.out[ ,2] = paste0(c(nrow(oa.data), round(c(oa.pr, oa.m.kno), digits=0), round(oa.m.sdmp, digits=1), round(oa.i, digits=0))
                         , c("","%", " (", " (", "%")
                         , c("", "",(round(oa.sd.kno, digits=0)), (round(oa.sd.sdmp, digits=0)),"")
                         , c("", "", ")", ")", ""))
tableprintind.out[ ,3] = paste0(c(round(c(nrow(spine.data), sp.pr, sp.m.kno), digits=0), round(sp.m.sdmp, digits=1), round(sp.i, digits=0))
                         , c("" ,"%", " (", " (", "%"
                            )
                         , c("" , "",(c(round(c(sp.sd.kno, sp.sd.sdmp), digits=0))),"")
                         , c("" , "",")", ")", ""))
tableprintind.out[ ,4] = paste0(c(round(c(nrow(final.d.data), all.pref1, all.m.kno), digits=0), round(all.m.sdmp, digits=2), round(all.i, digits=0))
                         , c("" ,"%", " (", " (", "%"
                            )
                         , c("" , "",(c(round(c(all.sd.kno, all.sd.sdmp), digits=2))),"")
                         , c("" , "", ")", ")", ""))

saved=as.data.frame(tableprintind.out)
       # ,
       #          caption ="Sample Information Across Conditions",
       #          align = c("l",  "c", "c", "c"),
       #          escape = FALSE, landscape = FALSE, small=TRUE, longtable = FALSE,
       #         col.names = c("Variable", "OA Patients", "Spine Patients", "All Patients"))

kable(tableprintind.out,  caption ="Patient Outcomes Across Conditions",
                align = c("l",  "c", "c", "c"),
                escape = FALSE, landscape = FALSE, small=TRUE, longtable = FALSE,
               col.names = c("Variable", "OA Patients", "Spine Patients", "All Patients" ))
```


```{r}
spine.data$Condition.s=factor(spine.data$Condition)
table(spine.data$Condition.s)
bartlett.test(spine.data$SDMProcessScore~spine.data$Condition.s)
```


```{r hidden.text, include=FALSE}
#not included in final paper:
# Rates of these surgeries across sites varied, with proportionally more spine surgery done at Hospital 3 than at Hospital 2 Patients having surgery at Hospital 1 and Hospital 4 were more likely to have been ordered a DA compared to Hospital 2 See Table \@ref(tab:hosp-table) for more information about each site.
```

```{r hosp.table.info, include=FALSE}
site.n=table(final.d.data$Hospital)
# Note: for write-up MGH=1, BWH=2, NSMC=3, NWH=4
m0.t=glm(oa~Hospital, data=final.d.data)
summary(m0.t)
final.d.data$Hospital.2=factor(final.d.data$Hospital, levels=c("MGH", "BWH","NSMC", "NWH"))
table(final.d.data$Hospital.2, final.d.data$Hospital)
m0.t.2=glm(oa~Hospital.2, data=final.d.data)
summary(m0.t.2)

final.d.data$Hospital.3=factor(final.d.data$Hospital, levels=c("NSMC","MGH", "BWH", "NWH"))
table(final.d.data$Hospital.3, final.d.data$Hospital)
m0.t.3=glm(oa~Hospital.3, data=final.d.data)
summary(m0.t.3)

final.d.data$Hospital.4=factor(final.d.data$Hospital, levels=c("NWH", "NSMC","MGH", "BWH"))
table(final.d.data$Hospital.4, final.d.data$Hospital)
m0.t.4=glm(oa~Hospital.4, data=final.d.data)
summary(m0.t.4)

table(final.d.data$oa, final.d.data$Hospital)
#sig
#age, knowledge, process
m1.t=lm(Age~Hospital, data=final.d.data)
summary(m1.t)
m2.t=lm(knowledge~Hospital, data=final.d.data)
summary(m2.t)
##differs by hosp--nsmc lower know compared to bwh, nwh higher compared to bwh
m3.t=lm(SDMProcessScore~Hospital, data=final.d.data)
summary(m3.t)
#white
t.1=table(final.d.data$Hospital, final.d.data$Race.b)
chisq.test(t.1)
#gender
t.2=table(final.d.data$Hospital, final.d.data$Gender)
chisq.test(t.2)
#da
t.3=table(final.d.data$Hospital, final.d.data$DAOrder)
chisq.test(t.3)
m4.t=glm(DAOrder~Hospital, data=final.d.data)
summary(m4.t)
#MGH and NWH more likelty to order compared to BWH
###sig dif
t.4=table(final.d.data$Hospital, final.d.data$ipc)
chisq.test(t.4)
##sig diff
m5.t=glm(ipc~Hospital, data=final.d.data)
summary(m5.t)
#no sign diff 
# "Sample Size",
site.n=table(final.d.data$Hospital)
# "Age M (SD)",
age.m.hosp=tapply(final.d.data$Age, final.d.data$Hospital, mean, na.rm=TRUE)
age.sd.hosp=tapply(final.d.data$Age, final.d.data$Hospital, sd, na.rm=TRUE)
# "White, non Hispanic", 
t.race.overall=table(final.d.data$Race.b)
t.race.all=100*(t.race.overall[2]/(t.race.overall[2]+t.race.overall[1]))


site.race=table(final.d.data$Hospital, final.d.data$Race.b)
t.r.s.1=100*(site.race[1,2]/(site.race[1,2]+site.race[1,1]))
t.r.s.2=100*(site.race[2,2]/(site.race[2,2]+site.race[2,1]))
t.r.s.3=100*(site.race[3,2]/(site.race[3,2]+site.race[3,1]))
t.r.s.4=100*(site.race[4,2]/(site.race[4,2]+site.race[4,1]))
# "Female", 

t.gender.overall=table(final.d.data$Gender)
t.gender.all=100*(t.gender.overall[1]/(t.gender.overall[2]+t.gender.overall[1]))

site.gen=table(final.d.data$Hospital, final.d.data$Gender)
t.g.s.1=100*(site.gen[1,1]/(site.gen[1,2]+site.gen[1,1]))
t.g.s.2=100*(site.gen[2,1]/(site.gen[2,2]+site.gen[2,1]))
t.g.s.3=100*(site.gen[3,1]/(site.gen[3,2]+site.gen[3,1]))
t.g.s.4=100*(site.gen[4,1]/(site.gen[4,2]+site.gen[4,1]))
# "Prescribed DA", 
t.da.overall=table(final.d.data$DAOrder)
t.da.all=100*(t.da.overall[2]/(t.da.overall[2]+t.da.overall[1]))

site.da=table(final.d.data$Hospital, final.d.data$DAOrder)
t.da.s.1=100*(site.da[1,2]/(site.da[1,2]+site.da[1,1]))
t.da.s.2=100*(site.da[2,2]/(site.da[2,2]+site.da[2,1]))
t.da.s.3=100*(site.da[3,2]/(site.da[3,2]+site.da[3,1]))
t.da.s.4=100*(site.da[4,2]/(site.da[4,2]+site.da[4,1]))
# "OA surgeries", 
site.oa=table(final.d.data$Hospital, final.d.data$oa)

t.oa.overall=table(final.d.data$oa)
t.oa.all=100*(t.oa.overall[2]/(t.oa.overall[2]+t.oa.overall[1]))

t.oa.s.1=100*(site.oa[1,2]/(site.oa[1,2]+site.oa[1,1]))
t.oa.s.2=100*(site.oa[2,2]/(site.oa[2,2]+site.oa[2,1]))
t.oa.s.3=100*(site.oa[3,2]/(site.oa[3,2]+site.oa[3,1]))
t.oa.s.4=100*(site.oa[4,2]/(site.oa[4,2]+site.oa[4,1]))
# # "Knowledge M (SD)", 
# kno.m.hosp=tapply(final.d.data$knowledge, final.d.data$Hospital, mean, na.rm=TRUE)
# kno.sd.hosp=tapply(final.d.data$knowledge, final.d.data$Hospital, sd, na.rm=TRUE)
# # "SDM Process M (SD)", 
# sdmp.m.hosp=tapply(final.d.data$SDMProcessScore, final.d.data$Hospital, mean, na.rm=TRUE)
# sdmp.sd.hosp=tapply(final.d.data$SDMProcessScore, final.d.data$Hospital, sd, na.rm=TRUE)
# # "IPC"
# site.ipc=table(final.d.data$Hospital, final.d.data$ipc)
# t.ipc.s.1=100*(site.ipc[1,2]/(site.ipc[1,2]+site.ipc[1,1]))
# t.ipc.s.2=100*(site.ipc[2,2]/(site.ipc[2,2]+site.ipc[2,1]))
# t.ipc.s.3=100*(site.ipc[3,2]/(site.ipc[3,2]+site.ipc[3,1]))
# t.ipc.s.4=100*(site.ipc[4,2]/(site.ipc[4,2]+site.ipc[4,1]))
# #pref
# site.match=table(final.d.data$Hospital, final.d.data$match)
# t.match.s.1=100*(site.match[1,2]/(site.match[1,2]+site.match[1,1]))
# t.match.s.2=100*(site.match[2,2]/(site.match[2,2]+site.match[2,1]))
# t.match.s.3=100*(site.match[3,2]/(site.match[3,2]+site.match[3,1]))
# t.match.s.4=100*(site.match[4,2]/(site.match[4,2]+site.match[4,1]))


#oa.data
#oa
site.n.oa=table(oa.data$Hospital)


# "Knowledge M (SD)", 
kno.m.hosp.oa=tapply(oa.data$knowledge, oa.data$Hospital, mean, na.rm=TRUE)
kno.sd.hosp.oa=tapply(oa.data$knowledge, oa.data$Hospital, sd, na.rm=TRUE)

# "SDM Process M (SD)", 
sdmp.m.hosp.oa=tapply(oa.data$SDMProcessScore, oa.data$Hospital, mean, na.rm=TRUE)
sdmp.sd.hosp.oa=tapply(oa.data$SDMProcessScore, oa.data$Hospital, sd, na.rm=TRUE)
# "IPC"
site.ipc.oa=table(oa.data$Hospital, oa.data$ipc)
t.ipc.s.1.oa=100*(site.ipc.oa[1,2]/(site.ipc.oa[1,2]+site.ipc.oa[1,1]))
t.ipc.s.2.oa=100*(site.ipc.oa[2,2]/(site.ipc.oa[2,2]+site.ipc.oa[2,1]))
t.ipc.s.3.oa=100*(site.ipc.oa[3,2]/(site.ipc.oa[3,2]+site.ipc.oa[3,1]))
t.ipc.s.4.oa=100*(site.ipc.oa[4,2]/(site.ipc.oa[4,2]+site.ipc.oa[4,1]))
#pref
site.match.oa=table(oa.data$Hospital, oa.data$match)
t.match.s.1.oa=100*(site.match.oa[1,2]/(site.match.oa[1,2]+site.match.oa[1,1]))
t.match.s.2.oa=100*(site.match.oa[2,2]/(site.match.oa[2,2]+site.match.oa[2,1]))
t.match.s.3.oa=100*(site.match.oa[3,2]/(site.match.oa[3,2]+site.match.oa[3,1]))
t.match.s.4.oa=100*(site.match.oa[4,2]/(site.match.oa[4,2]+site.match.oa[4,1]))

t.overall.match.oa=table(oa.data$match)
t.all.match.oa=100*(t.overall.match.oa[2]/(t.overall.match.oa[2]+t.overall.match.oa[1]))

t.overall.ipc.oa=table(oa.data$ipc)
t.all.ipc.oa=100*(t.overall.ipc.oa[2]/(t.overall.ipc.oa[2]+t.overall.ipc.oa[1]))


t.overall.match.spine=table(spine.data$match)
t.all.match.spine=100*(t.overall.match.spine[2]/(t.overall.match.spine[2]+t.overall.match.spine[1]))

t.overall.ipc.spine=table(spine.data$ipc)
t.all.ipc.spine=100*(t.overall.ipc.spine[2]/(t.overall.ipc.spine[2]+t.overall.ipc.spine[1]))
#spine data
site.n.spine=table(spine.data$Hospital)


# "Knowledge M (SD)", 
kno.m.hosp.spine=tapply(spine.data$knowledge, spine.data$Hospital, mean, na.rm=TRUE)
kno.sd.hosp.spine=tapply(spine.data$knowledge, spine.data$Hospital, sd, na.rm=TRUE)
# "SDM Process M (SD)", 
sdmp.m.hosp.spine=tapply(spine.data$SDMProcessScore, spine.data$Hospital, mean, na.rm=TRUE)
sdmp.sd.hosp.spine=tapply(spine.data$SDMProcessScore, spine.data$Hospital, sd, na.rm=TRUE)
# "IPC"
site.ipc.spine=table(spine.data$Hospital, spine.data$ipc)
t.ipc.s.1.spine=100*(site.ipc.spine[1,2]/(site.ipc.spine[1,2]+site.ipc.spine[1,1]))
t.ipc.s.2.spine=100*(site.ipc.spine[2,2]/(site.ipc.spine[2,2]+site.ipc.spine[2,1]))
t.ipc.s.3.spine=100*(site.ipc.spine[3,2]/(site.ipc.spine[3,2]+site.ipc.spine[3,1]))
t.ipc.s.4.spine=100*(site.ipc.spine[4,2]/(site.ipc.spine[4,2]+site.ipc.spine[4,1]))
#pref
site.match.spine=table(spine.data$Hospital, spine.data$match)
t.match.s.1.spine=100*(site.match.spine[1,2]/(site.match.spine[1,2]+site.match.spine[1,1]))
t.match.s.2.spine=100*(site.match.spine[2,2]/(site.match.spine[2,2]+site.match.spine[2,1]))
t.match.s.3.spine=100*(site.match.spine[3,2]/(site.match.spine[3,2]+site.match.spine[3,1]))
t.match.s.4.spine=100*(site.match.spine[4,2]/(site.match.spine[4,2]+site.match.spine[4,1]))


#need number of surveys sent to each hopstical
t.surv.sent.hosp=table(RNR_121018$Hospital)


#4.7 if we want to report on White, non-hispanic in particular:
table(final.d.data$Ethnicity.b, final.d.data$Race.b, final.d.data$Hospital)
```


```{r hosp-table, echo = FALSE, results = 'asis', include=TRUE, eval = TRUE}
##NEW 12.23
tableprinthos = matrix(NA, nrow =8, ncol = 6)

tableprinthos[ ,1] = c("Number of Surveys Sent", "Number of Surveys Returned (Sample Size)", "Age M (SD)", "White, non Hispanic", "Female", "Prescribed DA", "OA surgeries (vs Spine)", "Number of Surgeons*")


tableprinthos[ ,2] = paste0(c(round(c(t.surv.sent.hosp[1], site.n[1], age.m.hosp[1] , t.r.s.1, t.g.s.1, t.da.s.1, t.oa.s.1, bwh.sum), digits=0))
                         , c("" ,"" ," (", "%", "%", "%", "%", "")
                         , c("" ,"" ,(round(age.sd.hosp[1], digits=0)), "", "","", "", "")
                         , c("" ,"" ,")", "", "", "","", ""))


tableprinthos[ ,3] = paste0(c(round(c(t.surv.sent.hosp[2], site.n[2], age.m.hosp[2] , t.r.s.2, t.g.s.2, t.da.s.2, t.oa.s.2, mgh.sum), digits=0))
                         , c("" ,"" ," (", "%", "%", "%", "%", "")
                         , c("" ,"" ,(round(age.sd.hosp[2], digits=0)), "", "","", "", "")
                         , c("" ,"" ,")", "", "", "","", ""))


tableprinthos[ ,4] = paste0(c(round(c(t.surv.sent.hosp[3], site.n[3], age.m.hosp[3] , t.r.s.3, t.g.s.3, t.da.s.3, t.oa.s.3, nsmc.sum), digits=0))
                         , c("" ,"" ," (", "%", "%", "%", "%", "")
                         , c("" ,"" ,(round(age.sd.hosp[3], digits=0)), "", "","", "", "")
                         , c("" ,"" ,")", "", "", "","", ""))

tableprinthos[ ,5] = paste0(c(round(c(t.surv.sent.hosp[4], site.n[4], age.m.hosp[4] , t.r.s.4, t.g.s.4, t.da.s.4, t.oa.s.4, nwh.sum), digits=0))
                         , c("" ,"" ," (", "%", "%", "%", "%", "")
                         , c("" ,"" ,(round(age.sd.hosp[4], digits=0)), "", "","", "", "")
                         , c("" ,"" ,")", "", "", "","", ""))

tableprinthos[ ,6] = paste0(c(round(c((t.surv.sent.hosp[1]+t.surv.sent.hosp[2]+t.surv.sent.hosp[3]+t.surv.sent.hosp[4]), 
                     (site.n[1]+site.n[2]+site.n[3]+site.n[4]), 
                     (mean(final.d.data$Age)) , 
                     t.race.all, 
                     t.gender.all,
                     t.da.all,
                     t.oa.all,
                     nrow(t.surgoens.overall)), digits=0))
                         , c("" ,"" ," (", "%", "%", "%", "%", "")
                         , c("" ,"" ,(round(sd(final.d.data$Age), digits=0)), "", "","", "", "")
                         , c("" ,"" ,")", "", "", "","", ""))

kable(tableprinthos,  caption ="Patient Characteristics Across Hospitals",
                align = c("l",  "c", "c", "c", "c"),
                escape = FALSE, landscape = FALSE, small=TRUE, longtable = FALSE,
               col.names = c("Variable", "Hospital 1", "Hospital 2", "Hospital 3", "Hospital 4", "Overall"))

#%>%
 #  kable_styling() %>%
  # add_footnote("Note that 7 surgeons operated at more than one hospital", notation="symbol")
#have to take out because won't knit to word
```

*Note: 7 surgeons operated at more than one hospital, 1 surgeon operated on hip, knee and spine patients. DA = decision aid, M = mean, SD = standard deviation


```{r outcomes-hosp-table, echo = FALSE, results = 'asis', include=TRUE, eval = TRUE}
##NEW 12.23--WORKING
tableprinthos.out = matrix(NA, nrow = 6, ncol = 11)

tableprinthos.out[ ,1] = c("Condition", 
                           "Sample Size", 
                           "SDM Process M (SD)", 
                           "Knowledge M (SD)", 
                           "Preferred Surgery", 
                           "IPC")


tableprinthos.out[ ,2] = paste0(c( "TJA", 
                                   round(site.n.oa[1], digits=0), 
                                   round(sdmp.m.hosp.oa[1], digits=2), 
                                   round(kno.m.hosp.oa[1], digits=0), 
                                   round(t.match.s.1.oa, digits=0), 
                                   round(t.ipc.s.1.oa, digits=0))
                                
                         , c("" ,"" ," (", " (","%", "%"
                            )
                         , c("" ,"" ,round(sdmp.sd.hosp.oa[1], digits=1),round(kno.sd.hosp.oa[1], digits=1), "","")
                         , c("" ,"" , ")", ")","", ""))

tableprinthos.out[ ,3] = paste0(c( "Spine", 
                                   round(site.n.spine[1], digits=0), 
                                   round(sdmp.m.hosp.spine[1], digits=1), 
                                   round(kno.m.hosp.spine[1], digits=1), 
                                   round(t.match.s.1.spine, digits=0), 
                                   round(t.ipc.s.1.spine, digits=0))
                                
                         , c("" ,"" ," (", " (","%", "%"
                            )
                         , c("" ,"" ,round(sdmp.sd.hosp.spine[1], digits=2),round(kno.sd.hosp.spine[1], digits=2), "","")
                         , c("" ,"" , ")", ")","", ""))


tableprinthos.out[ ,4] = paste0(c( "TJA", 
                                   round(site.n.oa[2], digits=0), 
                                   round(sdmp.m.hosp.oa[2], digits=1), 
                                   round(kno.m.hosp.oa[2], digits=1), 
                                   round(t.match.s.2.oa, digits=0), 
                                   round(t.ipc.s.2.oa, digits=0))
                                
                         , c("" ,"" ," (", " (","%", "%"
                            )
                         , c("" ,"" ,round(sdmp.sd.hosp.oa[2], digits=1),round(kno.sd.hosp.oa[2], digits=1), "","")
                         , c("" ,"" , ")", ")","", ""))


tableprinthos.out[ ,5] = paste0(c( "Spine", 
                                   round(site.n.spine[2], digits=0), 
                                   round(sdmp.m.hosp.spine[2], digits=1), 
                                   round(kno.m.hosp.spine[2], digits=1), 
                                   round(t.match.s.2.spine, digits=0), 
                                   round(t.ipc.s.2.spine, digits=0))
                                
                         , c("" ,"" ," (", " (","%", "%"
                            )
                         , c("" ,"" ,round(sdmp.sd.hosp.spine[2], digits=1),round(kno.sd.hosp.spine[2], digits=1), "","")
                         , c("" ,"" , ")", ")","", ""))


tableprinthos.out[ ,6] = paste0(c( "TJA", 
                                   round(site.n.oa[3], digits=0), 
                                   round(sdmp.m.hosp.oa[3], digits=1), 
                                   round(kno.m.hosp.oa[3], digits=1), 
                                   round(t.match.s.3.oa, digits=0), 
                                   round(t.ipc.s.3.oa, digits=0))
                                
                         , c("" ,"" ," (", " (","%", "%"
                            )
                         , c("" ,"" ,round(sdmp.sd.hosp.oa[3], digits=1),round(kno.sd.hosp.oa[3], digits=1), "","")
                         , c("" ,"" , ")", ")","", ""))

tableprinthos.out[ ,7] = paste0(c( "Spine", 
                                   round(site.n.spine[3], digits=0), 
                                   round(sdmp.m.hosp.spine[3], digits=1), 
                                   round(kno.m.hosp.spine[3], digits=1), 
                                   round(t.match.s.3.spine, digits=0), 
                                   round(t.ipc.s.3.spine, digits=0))
                                
                         , c("" ,"" ," (", " (","%", "%"
                            )
                         , c("" ,"" ,round(sdmp.sd.hosp.spine[3], digits=2),round(kno.sd.hosp.spine[3], digits=2), "","")
                         , c("" ,"" , ")", ")","", ""))

tableprinthos.out[ ,8] = paste0(c( "TJA", 
                                   round(site.n.oa[4], digits=0), 
                                   round(sdmp.m.hosp.oa[4], digits=1), 
                                   round(kno.m.hosp.oa[4], digits=1), 
                                   round(t.match.s.4.oa, digits=0), 
                                   round(t.ipc.s.4.oa, digits=0))
                                
                         , c("" ,"" ," (", " (","%", "%"
                            )
                         , c("" ,"" ,round(sdmp.sd.hosp.oa[4], digits=1),round(kno.sd.hosp.oa[4], digits=1), "","")
                         , c("" ,"" , ")", ")","", ""))

tableprinthos.out[ ,9] = paste0(c( "Spine", 
                                   round(site.n.spine[4], digits=0), 
                                   round(sdmp.m.hosp.spine[4], digits=1), 
                                   round(kno.m.hosp.spine[4], digits=1), 
                                   round(t.match.s.4.spine, digits=0), 
                                   round(t.ipc.s.4.spine, digits=0))
                                
                         , c("" ,"" ," (", " (","%", "%"
                            )
                         , c("" ,"" ,round(sdmp.sd.hosp.spine[1], digits=1),round(kno.sd.hosp.spine[1], digits=1), "","")
                         , c("" ,"" , ")", ")","", ""))


###NEW#####################################################################################

tableprinthos.out[ ,10] = paste0(c( "TJA", 
                                   round((site.n.oa[1]+site.n.oa[2]+site.n.oa[3]+site.n.oa[4]), digits=0), 
                                  round(mean(oa.data$SDMProcessScore, na.rm=T), digits=1),
                                  round(mean(oa.data$knowledge, na.rm=T), digits=1),
                                   round(t.all.match.oa, digits=0), 
                                   round(t.all.ipc.oa, digits=0))
                                
                         , c("" ,"" ," (", " (","%", "%"
                            )
                         , c("" ,"" ,round(sd(oa.data$SDMProcessScore, na.rm=T), digits=1),
                                  round(sd(oa.data$knowledge, na.rm=T), digits=1), "","")
                         , c("" ,"" , ")", ")","", ""))

tableprinthos.out[ ,11] = paste0(c( "Spine", 
                                   round((site.n.spine[1]+site.n.spine[2]+site.n.spine[3]+site.n.spine[4]), digits=0), 
                                  round(mean(spine.data$SDMProcessScore, na.rm=T), digits=1),
                                  round(mean(spine.data$knowledge, na.rm=T), digits=1),
                                   round(t.all.match.spine, digits=0), 
                                   round(t.all.ipc.spine, digits=0))
                                
                         , c("" ,"" ," (", " (","%", "%"
                            )
                         , c("" ,"" ,round(sd(spine.data$SDMProcessScore, na.rm=T), digits=1),
                                  round(sd(spine.data$knowledge, na.rm=T), digits=1), "","")
                         , c("" ,"" , ")", ")","", ""))

kable(tableprinthos.out,  caption ="Patient Outcomes Across Hospitals and Conditions",
                align = c("l",  "c", "c", "c", "c"),
                escape = FALSE, landscape = FALSE, small=TRUE, longtable = FALSE,
               col.names = c("Variable", "Hospital 1", "", "Hospital 2", "", "Hospital 3", "", "Hospital 4", "", "Overall", ""))
```

```{r include=FALSE, echo=FALSE}
surgeon.pt.count=table(final.d.data$LeadSurgeon)

surgeon.stuff=cbind(surgeon.ipc.perc, surgeon.sdmp, surgeon.oa, surgeon.pt.count)
surgeon.stuff.df=as.data.frame(surgeon.stuff)

surgeon.stuff.df.2=surgeon.stuff.df[which(surgeon.stuff.df$surgeon.pt.count>15),]
cor.surg=corr.test(surgeon.stuff.df.2)
#seperate by type for correlation
surgeon.stuff.df.2.oa=surgeon.stuff.df.2[which(surgeon.stuff.df.2$surgeon.oa==1),]
surgeon.stuff.df.2.spine=surgeon.stuff.df.2[which(surgeon.stuff.df.2$surgeon.oa==0),]
cor.surg.oa=corr.test(surgeon.stuff.df.2.oa)
cor.surg.sp=corr.test(surgeon.stuff.df.2.spine)


surgeon.stuff.df=surgeon.stuff.df.2
#note that surgeon #7 does both, so need to leave him off or split him up. 
surgeon.stuff.df$surgeon.oa=factor(surgeon.stuff.df$surgeon.oa, levels=c(0,1), labels = c("Spine", "OA"))

surgeon.stuff.df=na.omit(surgeon.stuff.df)


#before publishing change "color =" to "shape=" so we can print in b&w
final.d.data$oa1=factor(final.d.data$oa, levels=c(0,1), labels=c("Spine", "Hip/Knee"))
```

#Overall State of Decisions for Common Elective Procedures

```{r eval=FALSE, echo=FALSE, include=FALSE}
# Clinicians most frequently reported they always engaged in SDM, were very confident in their abilities to communicate risks, benefits, and probabilities, and elicit patient's goals. They most frequently reported that they felt DA ordering was somewhat easy, and had others on their them help them get DAs. They most frequently stated that most of their patients were interested in SDM and that 81-100% of patients visits were for their target condition. They most frequently reported they were not at all concerned that SDM would increase visit length or make patients less interested in surgery. See Table \@ref(tab:md.info-table) 
# 
# (Do we want this just for those who are in our sample  who responded (30), or for all 44 who responded? I'm not sold on this table, let me know if you can think of a better way to discuss this, maybe just numbers within the text above.) 
# 
# Physician's average SDMP scores were negatively associated with their rates of IPC decisions, *r*=`r round(cor.surg[["r"]][[1,2]], digits=2)`, *p*<.001; see Graph \@ref(fig:md.graph). 
# 
# (first graph contains all surgeons, second is surgeons with 10+pt, which do you prefer? also, we have one physisian who is both oa ans surgical, what do to with him?)

```

```{r surg.data.cleanup, include=FALSE}

#Surgeon Analyses
##Can we predict sdmp/ipc based on surgeon-level factors?
md.data=Clinical_Team_Survey_120318


#match final.d.data
#but final.d.data id number and record id don't match
md.data$record_id.recode=car::recode(md.data$record_id, 
"27=	21;
20	=12;
42=	33;
28=	25;
30=	16;
22=	32;
11=	8;
12=	8;
2=	10;
10=	17;
37=	20;
21=	35;
29=	34;
26=	18;
35=	28;
31=	29;
19=	27;
41=	1;
32=	22;
24=	36;
3=	5;
23=	19;
44=	4;
16=	6;
14=	24;
36=	14;
17=	9;
18=	30;
38=	13;
40=	15;else=NA")
md.data$md=md.data$record_id.recode

#first need to clean up the data.
md.data$role.binary=car::recode(md.data$role, "1=1; 2=0; 3=0; 4=0; 5=0; 6=0; 7=0; 8=0")
md.data$role.binary=factor(md.data$role.binary, levels=c(0,1), labels=c("Non-Surgeon", "Surgeon"))
md.data$hospital=factor(md.data$hospital, levels = c(1:4), labels = c( "MGH","BWH",  "NWH","NSMC"))

#remove missing data
md.data$how_often_engage_in_sdm[md.data$how_often_engage_in_sdm>5]=NA
md.data$confident_risks_and_benefits[md.data$confident_risks_and_benefits>5]=NA
md.data$probabilities[md.data$probabilities>5]=NA
md.data$elicit_goals[md.data$elicit_goals>5]=NA
md.data$das_to_patients[md.data$das_to_patients>4]=NA
md.data$others_give_das[md.data$others_give_das>2]=NA
md.data$concern_in_length[md.data$concern_in_length>5]=NA
md.data$pt_interest_in_sdm[md.data$pt_interest_in_sdm>5]=NA
md.data$less_interested_in_surgery[md.data$less_interested_in_surgery>5]=NA
md.data$percent_condition[md.data$percent_condition>5]=NA #doesn't need recode

#need to reverse code/recode most so that larger numbers =more concenred/difficult/etc
md.data$others_give_das=factor(md.data$others_give_das, levels=c(1, 2), labels=c("Yes","No"))

md.data$how_often_engage_in_sdm=as.numeric(car::recode(md.data$how_often_engage_in_sdm, "1=5; 2=4; 3=3; 4=2; 5=1"))
md.data$confident_risks_and_benefits=as.numeric(car::recode(md.data$confident_risks_and_benefits, "1=5; 2=4; 3=3; 4=2; 5=1"))
md.data$probabilities=as.numeric(car::recode(md.data$probabilities, "1=5; 2=4; 3=3; 4=2; 5=1"))
md.data$elicit_goals=as.numeric(car::recode(md.data$elicit_goals, "1=5; 2=4; 3=3; 4=2; 5=1"))
md.data$das_to_patients=as.numeric(car::recode(md.data$das_to_patients, "1=5; 2=4; 3=3; 4=2; 5=1"))
md.data$concern_in_length=as.numeric(car::recode(md.data$concern_in_length, "1=5; 2=4; 3=3; 4=2; 5=1"))
md.data$pt_interest_in_sdm=as.numeric(car::recode(md.data$pt_interest_in_sdm, "1=5; 2=4; 3=3; 4=2; 5=1"))
md.data$less_interested_in_surgery=as.numeric(car::recode(md.data$less_interested_in_surgery, "1=5; 2=4; 3=3; 4=2; 5=1"))
#2 is spine
md.data$surgeon_condition=factor(md.data$surgeon_condition, levels=c(1,2), labels=c("OA", "Spine"))
md.data$percent_condition=as.numeric(md.data$percent_condition)

md.data$sdmp.conf=rowMeans(md.data[,c("how_often_engage_in_sdm", "confident_risks_and_benefits","probabilities", "elicit_goals")])


md.data$sdmp.concern=rowMeans(md.data[,c("concern_in_length", "pt_interest_in_sdm", "less_interested_in_surgery")])

#need to get each docs id matched to their sdmp, knowledge, match, ipc, da ordering info, and number of patients in the study.
#final.d.data$match
#final.d.data$knowledge
#final.d.data$SDMProcessScore

md=c(1, 10 ,11, 12 ,13, 14, 15 ,16, 17 ,18, 19 , 2, 20, 21 ,22 ,23 ,24 ,25 ,26 ,27 ,28, 29,  3, 30 ,31, 32 ,33 ,34 ,35, 36 , 4 , 5 , 6  ,7 , 8,  9)
surgeon.ipc.perc=100*(tapply(final.d.data$ipc, final.d.data$LeadSurgeon, mean, na.rm=TRUE))
surgeon.sdmp.m=(tapply(final.d.data$SDMProcessScore, final.d.data$LeadSurgeon, mean, na.rm=TRUE))
surgeon.sdmp.sd=(tapply(final.d.data$SDMProcessScore, final.d.data$LeadSurgeon, sd, na.rm=TRUE))
surgeon.kno.m=(tapply(final.d.data$knowledge, final.d.data$LeadSurgeon, mean, na.rm=TRUE))
surgeon.kno.sd=(tapply(final.d.data$knowledge, final.d.data$LeadSurgeon, sd, na.rm=TRUE))
surgeon.match.perc=100*(tapply(final.d.data$match, final.d.data$LeadSurgeon, mean, na.rm=TRUE))
surgeon.da.perc=100*(tapply(final.d.data$DAOrder, final.d.data$LeadSurgeon, mean, na.rm=TRUE))

md.data.from.final=cbind(md, surgeon.pt.count, surgeon.ipc.perc, surgeon.sdmp.m, surgeon.sdmp.sd, surgeon.kno.m, surgeon.kno.sd, surgeon.match.perc, surgeon.da.perc)

md.data=merge(md.data, md.data.from.final, by="md")

t.surg.conf.m=tapply(md.data$sdmp.conf, md.data$surgeon_condition, mean)
t.surg.conf.sd=tapply(md.data$sdmp.conf, md.data$surgeon_condition, sd)
t.conf.md=t.test(sdmp.conf~surgeon_condition, data=md.data, paired=FALSE, var.equal=TRUE)
hist(md.data$sdmp.conf, xlim = c(4, 20))

t.surg.conc.m=tapply(md.data$sdmp.concern, md.data$surgeon_condition, mean, na.rm=TRUE)
t.surg.conc.sd=tapply(md.data$sdmp.concern, md.data$surgeon_condition, sd, na.rm=TRUE)
t.conc.md=t.test(sdmp.concern~surgeon_condition, data=md.data, paired=FALSE, var.equal=TRUE)

hist(md.data$sdmp.concern, xlim = c(4, 20))

c.sdmp.conf=corr.test(md.data$sdmp.conf, md.data$surgeon.sdmp.m)
c.sdmp.conc=corr.test(md.data$sdmp.concern, md.data$surgeon.sdmp.m)

c.sdmp.conf.ipc=corr.test(md.data$sdmp.conf, md.data$surgeon.ipc.perc)
c.sdmp.conc.ipc=corr.test(md.data$sdmp.concern, md.data$surgeon.ipc.perc)


t.1=table(md.data$how_often_engage_in_sdm)
t.2=table(md.data$confident_risks_and_benefits)
t.3=table(md.data$probabilities)
t.4=table(md.data$elicit_goals)
t.5=table(md.data$das_to_patients)
t.6=table(md.data$others_give_das)
t.7=table(md.data$concern_in_length)
t.8=table(md.data$pt_interest_in_sdm)
t.9=table(md.data$less_interested_in_surgery)
t.10=table(md.data$percent_condition)

surg.m.conf=mean(md.data$sdmp.conf)
surg.sd.conf=sd(md.data$sdmp.conf)

surg.m.conc=mean(md.data$sdmp.concern, na.rm=TRUE)
surg.sd.conc=sd(md.data$sdmp.concern, na.rm=TRUE)

```

```{r md.graph.sdmp, include=TRUE, echo=FALSE, fig.width=8}

cleanup = theme(panel.grid.major = element_blank(),
                panel.grid.minor = element_blank(),
                panel.background = element_blank(),
                axis.text=element_text(size = 12, color="black"),
                axis.line.x = element_line(color = 'black', size=2),
                axis.line.y = element_line(color = 'black', size=2),
                legend.key = element_rect(fill = 'white'),
                text = element_text(size = 12))
md.data.use=md.data[which(md.data$surgeon.pt.count>15),]


#need to get only those patients who had an md in this md.data dataset
figure.data.md.graphs=subset(final.d.data, LeadSurgeon %in% c( 1,  4,  5,  6,  8, 10, 13, 15, 17, 18, 19, 21, 22, 24, 25, 27, 28, 29, 32, 33 , 36))
figure.data.md.graphs$md.number=factor(figure.data.md.graphs$LeadSurgeon, levels=c(1,  4,  5,  6,  8, 10, 13, 15, 17, 18, 19, 21, 22, 24, 25, 27, 28, 29, 32, 33 , 36), labels=c(1:21))
figure.data.md.graphs1=figure.data.md.graphs[!is.na(figure.data.md.graphs$SDMProcessScore),]
figure.data.md.graphs1$md.number <- reorder(figure.data.md.graphs1$md.number, figure.data.md.graphs1$SDMProcessScore, mean)
fig.surg.sdmp=ggplot(figure.data.md.graphs1, aes(x=md.number, y=SDMProcessScore, fill=oa1)) + 
 stat_summary(fun = mean,
               geom = "bar", position = "dodge")+cleanup+ylim(0,4)+
  stat_summary(fun.data = mean_cl_normal, 
               geom = "errorbar", 
               position = position_dodge(width = 0.90), size=1,
               width = 0.2)+
  xlab("Surgeon")+ylab("SDM Process Score")+labs(fill="Condition")+
  scale_fill_manual(name = "Condition", 
                    values = c("Gray30", "Gray"))
fig.surg.sdmp
#reorder(Currency, -Value, sum)


figure.data.md.graphs1.oa=figure.data.md.graphs1[figure.data.md.graphs1$oa==1,]

figure.data.md.graphs1.spine=figure.data.md.graphs1[figure.data.md.graphs1$oa==0,]

means.docs.sdmp.oa=tapply(figure.data.md.graphs1.oa$SDMProcessScore, figure.data.md.graphs1.oa$md.number, mean, na.rm=TRUE)
min.sdmp.md.oa.g=min(means.docs.sdmp.oa, na.rm = TRUE)
min.sdmp.md.oa.g
max.sdmp.md.oa.g=max(means.docs.sdmp.oa, na.rm = TRUE)
max.sdmp.md.oa.g

means.docs.sdmp.spine=tapply(figure.data.md.graphs1.spine$SDMProcessScore, figure.data.md.graphs1.spine$md.number, mean)
min.sdmp.md.spine.g=min(means.docs.sdmp.spine, na.rm = TRUE)
min.sdmp.md.spine.g
max.sdmp.md.spine.g=max(means.docs.sdmp.spine, na.rm = TRUE)
max.sdmp.md.spine.g

save.doc.sdmp=tapply(figure.data.md.graphs1$SDMProcessScore, figure.data.md.graphs1$md.number, mean, na.rm=TRUE)
```

```{r md.graph.ipc, include=TRUE, echo=FALSE, fig.width=8}

#names(figure.data.md.graphs)
figure.data.md.graphs2=figure.data.md.graphs[!is.na(figure.data.md.graphs$ipc),]
figure.data.md.graphs2$md.number <- reorder(figure.data.md.graphs2$md.number, figure.data.md.graphs2$ipc, mean)
fig.ipc=ggplot(figure.data.md.graphs2, aes(x=md.number, y=ipc, fill=oa1)) + 
 stat_summary(fun.y = mean,
               geom = "bar", position = "dodge")+cleanup+ylim(0,1)+
  stat_summary(fun.data = mean_cl_normal, 
               geom = "errorbar", 
               position = position_dodge(width = 0.90), size=1,
               width = 0.2)+
  xlab("Surgeon")+ylab("Proportion of Patients Making IPC Decision")+labs(fill="Condition")+
  scale_fill_manual(name = "Condition", 
                    values = c("Gray30", "Gray"))
fig.ipc


figure.data.md.graphs2.oa=figure.data.md.graphs2[figure.data.md.graphs2$oa==1,]

figure.data.md.graphs2.spine=figure.data.md.graphs2[figure.data.md.graphs2$oa==0,]

means.docs.ipc.oa=tapply(figure.data.md.graphs2.oa$ipc, figure.data.md.graphs2.oa$md.number, mean)
min.ipc.md.oa.g=100*min(means.docs.ipc.oa, na.rm = TRUE)
min.ipc.md.oa.g
max.ipc.md.oa.g=100*max(means.docs.ipc.oa, na.rm = TRUE)
max.ipc.md.oa.g

means.docs.ipc.spine=tapply(figure.data.md.graphs2.spine$ipc, figure.data.md.graphs2.spine$md.number, mean)
min.ipc.md.spine.g=100*min(means.docs.ipc.spine, na.rm = TRUE)
min.ipc.md.spine.g
max.ipc.md.spine.g=100*max(means.docs.ipc.spine, na.rm = TRUE)
max.ipc.md.spine.g

save.doc.ipc=tapply(figure.data.md.graphs1$ipc, figure.data.md.graphs1$md.number, mean, na.rm=TRUE)
```

```{r, include=FALSE}
t.know.a=table(final.d.data$know)
perc.kno.t=100*(t.know.a[2]/(t.know.a[2]+t.know.a[1]))
```


```{r md.graph, fig.cap = "Rates of IPC decisions and SDMP across OA and Spine surgeons", eval=TRUE, echo=FALSE, include=FALSE, warning=FALSE, fig.width=8, fig.height=6}
cleanup2 = theme(panel.grid.major = element_blank(),
                panel.grid.minor = element_blank(),
                panel.background = element_blank(),
                axis.text=element_text(size = 10, color="black"),
                axis.line.x = element_line(color = 'black', size=.8),
                axis.line.y = element_line(color = 'black', size=.8),
                legend.key = element_rect(fill = 'white'),
                text = element_text(size =10))
# # ggplot(surgeon.stuff.df, aes(x=surgeon.ipc.perc, y=surgeon.sdmp, color=surgeon.oa)) +
# #   geom_jitter()+geom_text(aes(label=as.numeric(rownames(surgeon.stuff.df))),hjust=0, vjust=0)+
# #   labs(x="Percentage of Patients Making IPC Decisions", y = "Average SDMP Score", color="Condition")+cleanup2
# 
#   ggplot(surgeon.stuff.df, aes(x=surgeon.ipc.perc, y=surgeon.sdmp, color=surgeon.oa)) +
#     geom_point(aes(size=surgeon.pt.count))+xlim(0,100) + ylim(0,4)+
#     labs(x="Percentage of Patients Making IPC Decisions", y = "Average SDMP Score", color="Condition")+cleanup2#+geom_text(aes(label=as.numeric(rownames(surgeon.stuff.df))),hjust=0, vjust=0)
# 
# #only those with 10+ patients
# ggplot(small.surgeon.stuff.df, aes(x=surgeon.ipc.perc, y=surgeon.sdmp, color=surgeon.oa)) +
#   geom_point(aes(size=surgeon.pt.count))+xlim(0,100)+ylim(0,4)+
#   labs(x="Percentage of Patients Making IPC Decisions", y = "Average SDMP Score", color="Condition")+cleanup2#+geom_text(aes(label=as.numeric(rownames(small.surgeon.stuff.df))),hjust=0, vjust=0)
# 
# surg.data.oa=surgeon.stuff.df[which(surgeon.stuff.df$surgeon.oa=="OA"),]
# surg.data.spine=surgeon.stuff.df[which(surgeon.stuff.df$surgeon.oa=="Spine"),]
# 
# #after meeting 6/3 was asked to make new version ( +geom_smooth(method=lm) )
# ggplot(surg.data.oa, aes(x=surgeon.ipc.perc, y=surgeon.sdmp)) +
#   geom_point(aes(size=surgeon.pt.count))+xlim(0,100) + ylim(0,4)+
#   labs(x="Percentage of Patients Making IPC Decisions", y = "Average SDMP Score", color="Condition")+cleanup2+geom_smooth(method=lm)
# #cor=-0.24, p=0.3
# 
# ggplot(surg.data.spine, aes(x=surgeon.ipc.perc, y=surgeon.sdmp)) +
#   geom_point(aes(size=surgeon.pt.count))+xlim(0,100) + ylim(0,4)+
#   labs(x="Percentage of Patients Making IPC Decisions", y = "Average SDMP Score", color="Condition")+cleanup2+geom_smooth(method=lm)
# #cor=0.02, p=.94
# 
# corr.test(surg.data.spine$surgeon.ipc.perc, surg.data.spine$surgeon.sdmp)
# 
# 
#make same graph for patients
final.d.data$ipc.f=factor(final.d.data$ipc, levels=c(0,1), labels=c("Non-IPC", "IPC"))
final.d.data=final.d.data[!is.na(final.d.data$ipc.f),]
oa.data=final.d.data[which(final.d.data$oa==1),]
spine.data=final.d.data[which(final.d.data$oa==0),]
ggplot(final.d.data, aes(x=ipc.f, y=SDMProcessScore, color=oa1))+cleanup2+
  geom_jitter()+xlab("IPC decision")+ylab("SDM Process Score")

oa.pt=ggplot(oa.data, aes(x=ipc.f, y=SDMProcessScore))+cleanup2+
  geom_jitter()+xlab("IPC decision")+ylab("SDM Process Score")
#r=0.02, p=.72
spine.pt=ggplot(spine.data, aes(x=ipc.f, y=SDMProcessScore))+cleanup2+
  geom_jitter()+xlab("IPC decision")+ylab("SDM Process Score")
#r=0.03, p=.65
corr.test(oa.data$ipc, oa.data$SDMProcessScore)
corr.test(spine.data$ipc, spine.data$SDMProcessScore)
# 
# #install.packages("cowplot")
# library(cowplot)
# 
# #plot_grid(oa.pt, spine.pt, labels=c("OA", "Spine"), nrow = 2, align = "v")
# plot_grid(oa.pt, spine.pt,m.oa.pt,m.spine.pt, labels=c("d.o", "d.s", "m.o", "m.s"), nrow = 2, align = "v")
```


#RQ:Do hospitals or conditions differ in rates of IPC surgery or SDMP scores?
```{r rq1, include=FALSE, echo=FALSE}
#RQ1: Do hospitals or conditions differ in rates of IPC surgery or SDM scores using GEE, id=variable that is repeated, here, clinician
# Note that Hospital and Condition are not independent. Should we include interactions?

##IPC Analyses
# Those having spinal surgery are less likely to have made an IPC decision than those having OA surgery; Males are more likely to make an IPC decision.  Hospital, age, and race (white/non-white) do not vary on IPC status.

##IPC by hospital and condition
str(final.d.data$LeadSurgeon.f)
final.d.data$LeadSurgeon=factor(final.d.data$LeadSurgeon)
rq1.ipc=geeglm(ipc~Hospital+oa+Age+Gender+Race.b, data=final.d.data, family = "binomial", id=LeadSurgeon, corstr="ar1")
summary(rq1.ipc)
Y_bar = mean(rq1.ipc$y, na.rm = T)
rsquare_gee <- 1-(sum(rq1.ipc$weights * (rq1.ipc$y - rq1.ipc$fitted.values)^2, na.rm = T)/sum(rq1.ipc$weights*(rq1.ipc$y - Y_bar)^2, na.rm = T))

oa.data=final.d.data[which(final.d.data$oa==1),]
spine.data=final.d.data[which(final.d.data$oa==0),]
hist(oa.data$knowledge)
hist(spine.data$knowledge, xlim = c(0,100))
# rq1.ipc.int=geeglm(ipc~Hospital*Condition+Age+Gender+Race.b, data=don.rq1, family = "binomial", id=LeadSurgeon)
# summary(rq1.ipc.int)
# 
# chisq.test(ipc.parts.h)
# 
# chisq.test(ipc.parts.cond)
#can trade out OA
# rq1.ipc2=geeglm(knowledge~Hospital+oa+Age+Gender+Race.b, data=final.d.data, family = "gaussian", id=LeadSurgeon, corstr="ar1")
# summary(rq1.ipc2)
# rq1.match=geeglm(match~Hospital+oa+Age+Gender+Race.b, data=final.d.data, family = "binomial", id=LeadSurgeon, corstr="ar1")
# summary(rq1.match)


rq1.sum=summary(rq1.ipc)
rq1.sum[["coefficients"]][["Estimate"]][[1]]

t.oa.ipc=table(final.d.data$oa, final.d.data$ipc)
oa.p=100*(t.oa.ipc[2,2]/(t.oa.ipc[2,2]+t.oa.ipc[2,1]))
sp.p=100*(t.oa.ipc[1,2]/(t.oa.ipc[1,2]+t.oa.ipc[1,1]))

t.gen.ipc=table(final.d.data$Gender, final.d.data$ipc)
male.p=100*(t.gen.ipc[2,2]/(t.gen.ipc[2,2]+t.gen.ipc[2,1]))
female.p=100*(t.gen.ipc[1,2]/(t.gen.ipc[1,2]+t.gen.ipc[1,1]))

t.race.ipc=table(final.d.data$Race.b, final.d.data$ipc)
white.p=100*(t.race.ipc[2,2]/(t.race.ipc[2,2]+t.race.ipc[2,1]))
nonw.p=100*(t.race.ipc[1,2]/(t.race.ipc[1,2]+t.race.ipc[1,1]))
```

```{r rq1.2, include=FALSE, echo=FALSE}

# ##SDM Process Analyses
# Those having spinal surgery tended to have higher SDM process scores than those having OA surgery; Younger adutls were more likelty to have higher SDM Process scores. Hospital,gender, and race (white/non-white) do not vary SDM Process scores.


#SDMP by hospital and condition
final.d.data$Gender.num=as.numeric(final.d.data$Gender)
final.d.data$Gender.num=recode(final.d.data$Gender.num, "1=0;2=1")
final.d.data$Race.num=as.numeric(final.d.data$Race.b)
final.d.data$Race.num=recode(final.d.data$Race.num, "1=0;2=1")
final.d.data$Hospital.num=as.numeric(final.d.data$Hospital)

data.check.sdmp=na.omit(final.d.data[,c("SDMProcessScore" ,"Gender.num", "Race.num",  "Age", "oa", "Hospital.num")])
str(final.d.data$Age)
rq1.sdmp=geeglm(SDMProcessScore~Hospital+oa+Age+Gender+Race.b, data=final.d.data, family = "gaussian", id=LeadSurgeon, corstr="ar1")
summary(rq1.sdmp)

# You may use R-package ‘wgeesel’ or, if you fit your models with geeglm, you may use this code:
library(wgeesel)
Y_bar = mean(rq1.sdmp$y, na.rm = T)
rsquare_gee <- 1-(sum(rq1.sdmp$weights * (rq1.sdmp$y - rq1.sdmp$fitted.values)^2, na.rm = T)/sum(rq1.sdmp$weights*(rq1.sdmp$y - Y_bar)^2, na.rm = T))

library(ppcor)
partials <- pcor(data.check.sdmp)
round(partials$estimate^2,2)
```

```{r}
# #12/9 Karen wants to know if this changes if OA taken out and hosp. left in
# rq1.sdmp.2=geeglm(SDMProcessScore~Hospital+Age+Gender+Race.b, data=final.d.data, family = "gaussian", id=LeadSurgeon, corstr="ar1")
# summary(rq1.sdmp.2)
# 
# #
# rq1.sdmp.3=geeglm(SDMProcessScore~oa+Age+Gender+Race.b, data=final.d.data, family = "gaussian", id=LeadSurgeon, corstr="ar1")
# summary(rq1.sdmp.3)

rq1.sum.sdmp=summary(rq1.sdmp)
rq1.sum.sdmp[["coefficients"]][["Estimate"]][[1]]
rq1.sum.sdmp[["coefficients"]][["Pr(>|W|)"]][[1]]

oa.m.sdmp=tapply(final.d.data$SDMProcessScore, final.d.data$oa, mean, na.rm=TRUE)
oa.sd.sdmp=tapply(final.d.data$SDMProcessScore, final.d.data$oa, sd, na.rm=TRUE)

```

```{r rq1.r, include=FALSE, echo=FALSE}
#for reviewers at BMC, look at differences by spine surgery (SS or HD)
#RQ1: Do hospitals or conditions differ in rates of IPC surgery or SDM scores using GEE, id=variable that is repeated, here, clinician
# Note that Hospital and Condition are not independent. Should we include interactions?

##IPC Analyses
# Those having spinal surgery are less likely to have made an IPC decision than those having OA surgery; Males are more likely to make an IPC decision.  Hospital, age, and race (white/non-white) do not vary on IPC status.

##IPC by hospital and condition
final.d.data.spine=final.d.data[which(final.d.data$oa==0),]
str(final.d.data.spine$LeadSurgeon.f)
final.d.data.spine$LeadSurgeon=factor(final.d.data.spine$LeadSurgeon)
final.d.data.spine$Condition.s=factor(final.d.data.spine$Condition)
table(final.d.data.spine$Condition.s)
rq1.ipc.r=geeglm(ipc~Hospital+Condition.s+Age+Gender+Race.b, data=final.d.data.spine, family = "binomial", id=LeadSurgeon, corstr="ar1")
summary(rq1.ipc.r)
# Y_bar = mean(rq1.ipc$y, na.rm = T)
# rsquare_gee <- 1-(sum(rq1.ipc$weights * (rq1.ipc$y - rq1.ipc$fitted.values)^2, na.rm = T)/sum(rq1.ipc$weights*(rq1.ipc$y - Y_bar)^2, na.rm = T))
# 
# oa.data=final.d.data[which(final.d.data$oa==1),]
# spine.data=final.d.data[which(final.d.data$oa==0),]
# hist(oa.data$knowledge)
# hist(spine.data$knowledge, xlim = c(0,100))
# 
# 
# 
# rq1.sum=summary(rq1.ipc)
# rq1.sum[["coefficients"]][["Estimate"]][[1]]
# 
# t.oa.ipc=table(final.d.data$oa, final.d.data$ipc)
# oa.p=100*(t.oa.ipc[2,2]/(t.oa.ipc[2,2]+t.oa.ipc[2,1]))
# sp.p=100*(t.oa.ipc[1,2]/(t.oa.ipc[1,2]+t.oa.ipc[1,1]))
# 
# t.gen.ipc=table(final.d.data$Gender, final.d.data$ipc)
# male.p=100*(t.gen.ipc[2,2]/(t.gen.ipc[2,2]+t.gen.ipc[2,1]))
# female.p=100*(t.gen.ipc[1,2]/(t.gen.ipc[1,2]+t.gen.ipc[1,1]))
# 
# t.race.ipc=table(final.d.data$Race.b, final.d.data$ipc)
# white.p=100*(t.race.ipc[2,2]/(t.race.ipc[2,2]+t.race.ipc[2,1]))
# nonw.p=100*(t.race.ipc[1,2]/(t.race.ipc[1,2]+t.race.ipc[1,1]))
```

```{r rq1.2.r, include=FALSE, echo=FALSE}
#for BMC reviewer
# ##SDM Process Analyses
# Those having spinal surgery tended to have higher SDM process scores than those having OA surgery; Younger adutls were more likelty to have higher SDM Process scores. Hospital,gender, and race (white/non-white) do not vary SDM Process scores.


#SDMP by hospital and condition
final.d.data.spine$Gender.num=as.numeric(final.d.data.spine$Gender)
final.d.data.spine$Gender.num=recode(final.d.data.spine$Gender.num, "1=0;2=1")
final.d.data.spine$Race.num=as.numeric(final.d.data.spine$Race.b)
final.d.data.spine$Race.num=recode(final.d.data.spine$Race.num, "1=0;2=1")
final.d.data.spine$Hospital.num=as.numeric(final.d.data.spine$Hospital)

data.check.sdmp=na.omit(final.d.data.spine[,c("SDMProcessScore" ,"Gender.num", "Race.num",  "Age", "oa", "Hospital.num")])
str(final.d.data.spine$Age)
rq1.sdmp.r=geeglm(SDMProcessScore~Hospital+Condition.s+Age+Gender+Race.b, data=final.d.data.spine, family = "gaussian", id=LeadSurgeon, corstr="ar1")
summary(rq1.sdmp.r)

# # You may use R-package ‘wgeesel’ or, if you fit your models with geeglm, you may use this code:
# library(wgeesel)
# Y_bar = mean(rq1.sdmp$y, na.rm = T)
# rsquare_gee <- 1-(sum(rq1.sdmp$weights * (rq1.sdmp$y - rq1.sdmp$fitted.values)^2, na.rm = T)/sum(rq1.sdmp$weights*(rq1.sdmp$y - Y_bar)^2, na.rm = T))
# 
# library(ppcor)
# partials <- pcor(data.check.sdmp)
# round(partials$estimate^2,2)
```

```{r rq1.r2, include=FALSE, echo=FALSE}
#for reviewers at BMC, look at differences by oa surgery (hiop or knee)
#RQ1: Do hospitals or conditions differ in rates of IPC surgery or SDM scores using GEE, id=variable that is repeated, here, clinician
# Note that Hospital and Condition are not independent. Should we include interactions?

##IPC Analyses
# Those having spinal surgery are less likely to have made an IPC decision than those having OA surgery; Males are more likely to make an IPC decision.  Hospital, age, and race (white/non-white) do not vary on IPC status.

##IPC by hospital and condition
final.d.data.oa=final.d.data[which(final.d.data$oa==1),]
str(final.d.data.oa$LeadSurgeon)
final.d.data.oa$LeadSurgeon=factor(final.d.data.oa$LeadSurgeon)
final.d.data.oa$Condition.s=factor(final.d.data.oa$Condition)
table(final.d.data.oa$Condition.s)
rq1.ipc.r=geeglm(ipc~Hospital+Condition.s+Age+Gender+Race.b, data=final.d.data.oa, family = "binomial", id=LeadSurgeon, corstr="ar1")
summary(rq1.ipc.r)
# Y_bar = mean(rq1.ipc$y, na.rm = T)
# rsquare_gee <- 1-(sum(rq1.ipc$weights * (rq1.ipc$y - rq1.ipc$fitted.values)^2, na.rm = T)/sum(rq1.ipc$weights*(rq1.ipc$y - Y_bar)^2, na.rm = T))
# 
# oa.data=final.d.data[which(final.d.data$oa==1),]
# oa.data=final.d.data[which(final.d.data$oa==0),]
# hist(oa.data$knowledge)
# hist(oa.data$knowledge, xlim = c(0,100))
# 
# 
# 
# rq1.sum=summary(rq1.ipc)
# rq1.sum[["coefficients"]][["Estimate"]][[1]]
# 
# t.oa.ipc=table(final.d.data$oa, final.d.data$ipc)
# oa.p=100*(t.oa.ipc[2,2]/(t.oa.ipc[2,2]+t.oa.ipc[2,1]))
# sp.p=100*(t.oa.ipc[1,2]/(t.oa.ipc[1,2]+t.oa.ipc[1,1]))
# 
# t.gen.ipc=table(final.d.data$Gender, final.d.data$ipc)
# male.p=100*(t.gen.ipc[2,2]/(t.gen.ipc[2,2]+t.gen.ipc[2,1]))
# female.p=100*(t.gen.ipc[1,2]/(t.gen.ipc[1,2]+t.gen.ipc[1,1]))
# 
# t.race.ipc=table(final.d.data$Race.b, final.d.data$ipc)
# white.p=100*(t.race.ipc[2,2]/(t.race.ipc[2,2]+t.race.ipc[2,1]))
# nonw.p=100*(t.race.ipc[1,2]/(t.race.ipc[1,2]+t.race.ipc[1,1]))
```

```{r rq1.2.r2, include=FALSE, echo=FALSE}
#for BMC reviewer
# ##SDM Process Analyses
# Those having spinal surgery tended to have higher SDM process scores than those having OA surgery; Younger adutls were more likelty to have higher SDM Process scores. Hospital,gender, and race (white/non-white) do not vary SDM Process scores.


#SDMP by hospital and condition
final.d.data.oa$Gender.num=as.numeric(final.d.data.oa$Gender)
final.d.data.oa$Gender.num=recode(final.d.data.oa$Gender.num, "1=0;2=1")
final.d.data.oa$Race.num=as.numeric(final.d.data.oa$Race.b)
final.d.data.oa$Race.num=recode(final.d.data.oa$Race.num, "1=0;2=1")
final.d.data.oa$Hospital.num=as.numeric(final.d.data.oa$Hospital)

data.check.sdmp=na.omit(final.d.data.oa[,c("SDMProcessScore" ,"Gender.num", "Race.num",  "Age", "oa", "Hospital.num")])
str(final.d.data.oa$Age)
rq1.sdmp.r=geeglm(SDMProcessScore~Hospital+Condition.s+Age+Gender+Race.b, data=final.d.data.oa, family = "gaussian", id=LeadSurgeon, corstr="ar1")
summary(rq1.sdmp.r)

# # You may use R-package ‘wgeesel’ or, if you fit your models with geeglm, you may use this code:
# library(wgeesel)
# Y_bar = mean(rq1.sdmp$y, na.rm = T)
# rsquare_gee <- 1-(sum(rq1.sdmp$weights * (rq1.sdmp$y - rq1.sdmp$fitted.values)^2, na.rm = T)/sum(rq1.sdmp$weights*(rq1.sdmp$y - Y_bar)^2, na.rm = T))
# 
# library(ppcor)
# partials <- pcor(data.check.sdmp)
# round(partials$estimate^2,2)
```

#RQ:Is IPC/SDMP associated with improvements in PROMIS scores? 

```{r desc, include=FALSE, echo=FALSE}
# Do higher rates/scores of IPC/SDMP (adjsuted for demographics and pre-scores) predict post-op PROMIS items
###First, let's look at the data: 
#OGRQ4 Do patients with higher PROMs (lo med hi tertile) have higher rates of IPC Surgery and SDM scores.
# Noted on 4/19: Most items are normally distributed, but Post PH and Post PF are highly correlated at r=.81. 
# Would suggest deither A) Aggregate post ph and post pf to one variable (this variable can then be used either continuously or by creating tertiles) or B) Use deltas which only correlate at .62. Tertiles also suffer from dependence (chi-square (4)=300, p<.001)
#look at distributions
#koos/hoos are 5/7 items
#promis phys health and function are 10 items, phys function is
# For most PROMIS instruments, a score of 50 is the average for the United States general population with a standard deviation of 10
# Important: A higher PROMIS T-score represents more of the concept being measured. For positively-worded concepts like Physical Function, Mobility, and Upper Extremity function, a T-score of 60 is one SD better than average. By comparison, a Physical Function T-score of 40 is one SD worse than average.
#hoos/koos=larger # is better

# [79] "Post_HOOSPS"                 
# [80] "Post_KOOSPS"                 
# [81] "Post_PROMIS10_PhysicalHealth"
# [82] "Post_PROMIS10_MentalHealth"  
# [83] "Post_PROMIS_PhysicalFunction"
# [79] "Pre_HOOSPS"                 
# [80] "Pre_KOOSPS"                 
# [81] "Pre_PROMIS10_PhysicalHealth"
# [82] "Pre_PROMIS10_MentalHealth"  
# [83] "Pre_PROMIS_PhysicalFunction"

hist(final.d.data$Pre_KOOSPS, xlim=c(0,100))
hist(final.d.data$Post_KOOSPS, xlim=c(0,100))
hist(final.d.data$delta.koos, xlim=c(-100,100))

hist(final.d.data$Pre_HOOSPS, xlim=c(0,100))
hist(final.d.data$Post_HOOSPS, xlim=c(0,100))
hist(final.d.data$delta.hoos, xlim=c(-100,100))

hist(final.d.data[which(final.d.data$oa==1),]$pre.oos, xlim=c(0,100))
hist(final.d.data[which(final.d.data$oa==1),]$post.oos, xlim=c(0,100))
hist(final.d.data[which(final.d.data$oa==1),]$delta.oos, xlim=c(-100,100))

hist(final.d.data[which(final.d.data$oa==1),]$Pre_PROMIS10_PhysicalHealth, xlim=c(0,100))
hist(final.d.data[which(final.d.data$oa==1),]$Post_PROMIS10_PhysicalHealth, xlim=c(0,100))
hist(final.d.data[which(final.d.data$oa==1),]$delta.ph, xlim=c(-50,50))

hist(final.d.data[which(final.d.data$oa==0),]$Pre_PROMIS10_PhysicalHealth, xlim=c(0,100))
hist(final.d.data[which(final.d.data$oa==0),]$Post_PROMIS10_PhysicalHealth, xlim=c(0,100))
hist(final.d.data[which(final.d.data$oa==0),]$delta.ph, xlim=c(-50,50))

hist(final.d.data[which(final.d.data$oa==1),]$Pre_PROMIS_PhysicalFunction, xlim=c(0,100))
hist(final.d.data[which(final.d.data$oa==1),]$Post_PROMIS_PhysicalFunction, xlim=c(0,100))
hist(final.d.data[which(final.d.data$oa==1),]$delta.pf, xlim=c(-50,50))

hist(final.d.data[which(final.d.data$oa==0),]$Pre_PROMIS_PhysicalFunction, xlim=c(0,100))
hist(final.d.data[which(final.d.data$oa==0),]$Post_PROMIS_PhysicalFunction, xlim=c(0,100))
hist(final.d.data[which(final.d.data$oa==0),]$delta.pf, xlim=c(-50,50))

hist(final.d.data[which(final.d.data$oa==1),]$Pre_PROMIS10_MentalHealth, xlim=c(0,100))
hist(final.d.data[which(final.d.data$oa==1),]$Post_PROMIS10_MentalHealth, xlim=c(0,100))
hist(final.d.data[which(final.d.data$oa==1),]$delta.mh, xlim=c(-50,50))

hist(final.d.data[which(final.d.data$oa==0),]$Pre_PROMIS10_MentalHealth, xlim=c(0,100))
hist(final.d.data[which(final.d.data$oa==0),]$Post_PROMIS10_MentalHealth, xlim=c(0,100))
hist(final.d.data[which(final.d.data$oa==0),]$delta.mh, xlim=c(-50,50))
```
```{r corrcheck, include=FALSE, echo=FALSE}
##Correlation Check
#check corr btwn sdmp and ipc to see if data should be analyzed individually or simultaniously.
#install.packages("ltm")
library(ltm)
biserial.cor(final.d.data$SDMProcessScore, final.d.data$ipc, use ="complete.obs", level = 1)
#correlation is only .116, so can include in the model together
```


```{r}
##NEW 12.23
#get sample sizes for models oa
data.check.oa1=na.omit(final.d.data[which(final.d.data$oa==1),c("ipc", "Gender", "Race.b", "LeadSurgeon", "SDMProcessScore" ,"delta.oos",
               "Age")])
nrow(data.check.oa1)
data.check.oa2=na.omit(final.d.data[which(final.d.data$oa==1),c("ipc", "Gender", "Race.b", "LeadSurgeon", "SDMProcessScore" ,
               "delta.ph", 
               "Age")])
nrow(data.check.oa2)

data.check.oa3=na.omit(final.d.data[which(final.d.data$oa==1),c("ipc", "Gender", "Race.b", "LeadSurgeon", "SDMProcessScore" ,
               "delta.pf", 
               "Age")])
nrow(data.check.oa3)


data.check.oa4=na.omit(final.d.data[which(final.d.data$oa==1),c("ipc", "Gender", "Race.b", "LeadSurgeon", "SDMProcessScore" ,
               "delta.mh",
               "Age")])
nrow(data.check.oa4)


data.check.spine2=na.omit(final.d.data[which(final.d.data$oa==0),c("ipc", "Gender", "Race.b", "LeadSurgeon", "SDMProcessScore" ,
               "delta.ph", 
               "Age")])
nrow(data.check.spine2)

data.check.spine3=na.omit(final.d.data[which(final.d.data$oa==0),c("ipc", "Gender", "Race.b", "LeadSurgeon", "SDMProcessScore" ,
               "delta.pf", 
               "Age")])
nrow(data.check.spine3)


data.check.spine4=na.omit(final.d.data[which(final.d.data$oa==0),c("ipc", "Gender", "Race.b", "LeadSurgeon", "SDMProcessScore" ,
               "delta.mh",
               "Age")])
nrow(data.check.spine4)

```

```{r dataclean, include=FALSE}
##Data Cleaning
data.check.oa=final.d.data[which(final.d.data$oa==1),c("ipc", "Gender", "Race.b", "LeadSurgeon", "SDMProcessScore" ,"delta.oos",
               "delta.ph", "delta.pf", "delta.mh",
               "Age")]
mahal = mahalanobis(data.check.oa[,-c(1:4)],
                    colMeans(data.check.oa[,-c(1:4)], na.rm=TRUE),
                    cov(data.check.oa[,-c(1:4)], use ="pairwise.complete.obs")
                    )
#mahal
cutoff = qchisq(1-.001,ncol(data.check.oa[,-c(1:4)]))
print(cutoff)
summary(mahal < cutoff)

noout.oa = subset(data.check.oa, mahal < cutoff)

data.check.spine=final.d.data[which(final.d.data$oa==0),c("ipc", "Gender", "Race.b", "LeadSurgeon", "SDMProcessScore" ,
              "delta.ph", "delta.pf", "delta.mh",
               "Age")]
mahal.s = mahalanobis(data.check.spine[,-c(1:4)],
                    colMeans(data.check.spine[,-c(1:4)], na.rm=TRUE),
                    cov(data.check.spine[,-c(1:4)], use ="pairwise.complete.obs")
                    )
#mahal.s
cutoff.s = qchisq(1-.001,ncol(data.check.spine[,-c(1:4)]))
print(cutoff.s)
summary(mahal.s < cutoff.s)

noout.spine = subset(data.check.spine, mahal.s < cutoff.s)
#will need to re-run analyses with and without outliers and see if anything changes. 

library(moments)
oa.data.test=final.d.data[which(final.d.data$oa==1),]
random = rchisq(nrow(oa.data.test), 7)
fake = lm(random~SDMProcessScore+ipc+delta.ph+delta.pf+delta.mh+delta.oos, data = oa.data.test)
summary(fake)
standardized = rstudent(fake)
qqnorm(standardized)
abline(0,1)
plot(fake, 2)
# skewness(mtcars, na.rm=TRUE)
# kurtosis(mtcars, na.rm=TRUE)
hist(standardized, breaks=15)
skewness(standardized, na.rm=TRUE)
fitvalues = scale(fake$fitted.values)
plot(fitvalues, standardized) 
abline(0,0)
abline(v = 0)


spine.data.test=final.d.data[which(final.d.data$oa==0),]
random = rchisq(nrow(spine.data.test), 7)
fake = lm(random~SDMProcessScore+ipc+delta.ph+delta.pf+delta.mh, data = spine.data.test)
summary(fake)
standardized = rstudent(fake)
qqnorm(standardized)
abline(0,1)
plot(fake, 2)
# 
# kurtosis(mtcars, na.rm=TRUE)
hist(standardized, breaks=15)
skewness(standardized, na.rm=TRUE)
fitvalues = scale(fake$fitted.values)
plot(fitvalues, standardized) 
abline(0,0)
abline(v = 0)

#for the most part seems slightly skewed (1.23, 1.17), but not enough to be concerned about, relativley linear, no large concerns with homoegeneity or homoskedasticity

#analyses run with and without these outliers/NA values and found not to change conclusions. Outliers left in. 
```

```{r include=FALSE}
#getting to standardized change scores

tapply(final.d.data$delta.ph, final.d.data$Condition, mean, na.rm=TRUE)
tapply(final.d.data$delta.pf, final.d.data$Condition, mean, na.rm=TRUE)
tapply(final.d.data$delta.mh, final.d.data$Condition, mean, na.rm=TRUE)

tapply(final.d.data$Pre_PROMIS_PhysicalFunction, final.d.data$Condition, sd, na.rm=TRUE)
tapply(final.d.data$Pre_PROMIS10_PhysicalHealth, final.d.data$Condition, sd, na.rm=TRUE)
tapply(final.d.data$Pre_PROMIS10_MentalHealth, final.d.data$Condition, sd, na.rm=TRUE)

leveneTest(Pre_PROMIS_PhysicalFunction ~ Condition, data=final.d.data)

leveneTest(Pre_PROMIS10_PhysicalHealth ~ Condition, data=final.d.data)

leveneTest(Pre_PROMIS10_MentalHealth ~ Condition, data=final.d.data)

leveneTest(pre.oos ~ Condition, data=final.d.data)

sd.pf=sd(final.d.data$Pre_PROMIS_PhysicalFunction, na.rm=TRUE)
sd.ph=sd(final.d.data$Pre_PROMIS10_PhysicalHealth, na.rm=TRUE)
sd.mh=sd(final.d.data$Pre_PROMIS10_MentalHealth, na.rm=TRUE)

final.d.data$std.delta.oos=final.d.data$delta.oos/(sd(final.d.data$pre.oos, na.rm=TRUE)/2)
final.d.data$std.delta.ph=final.d.data$delta.ph/(sd(final.d.data$Pre_PROMIS_PhysicalFunction, na.rm=TRUE)/2)
final.d.data$std.delta.pf=final.d.data$delta.pf/(sd(final.d.data$Pre_PROMIS10_PhysicalHealth, na.rm=TRUE)/2)
final.d.data$std.delta.mh=final.d.data$delta.mh/(sd(final.d.data$Pre_PROMIS10_MentalHealth, na.rm=TRUE)/2)


```


```{r phoa, include=FALSE}
####Physical Health
promis.data.d.ph=na.omit(final.d.data[which(final.d.data$oa==1),c( "ipc", "SDMProcessScore" , "delta.ph",  "std.delta.ph", 
                "Age", "Gender", "Race.b", "LeadSurgeon")])

# rq4.d.ph=geeglm(delta.ph~ipc+SDMProcessScore+Age+Gender+Race.b, 
#                  data=promis.data.d.ph, family = "gaussian", 
#                  id=LeadSurgeon, corstr="ar1")
# summary(rq4.d.ph)
rq4.d.ph=geeglm(std.delta.ph~ipc+SDMProcessScore+Age+Gender+Race.b, 
                 data=promis.data.d.ph, family = "gaussian", 
                 id=LeadSurgeon, corstr="ar1")
summary(rq4.d.ph)


sum.oa.ph=summary(rq4.d.ph)
# ##no outliers
# promis.data.d.ph.no=na.omit(data.check.oa[,c("ipc", "SDMProcessScore" , "delta.ph", 
#                 "Age", "Gender", "Race.b", "LeadSurgeon")])
# rq4.d.ph.no=geeglm(delta.ph~ipc+SDMProcessScore+Age+Gender+Race.b, 
#                  data=promis.data.d.ph.no, family = "gaussian", 
#                  id=LeadSurgeon, corstr="ar1")
# summary(rq4.d.ph.no)

Y_bar = mean(rq4.d.ph$y, na.rm = T)
rsquare_gee <- 1-(sum(rq4.d.ph$weights * (rq4.d.ph$y - rq4.d.ph$fitted.values)^2, na.rm = T)/sum(rq4.d.ph$weights*(rq4.d.ph$y - Y_bar)^2, na.rm = T))
```

OA PH
```{r include=T}
kable(round(sum.oa.ph[["coefficients"]],2))
```


```{r pfoa, include=FALSE}
####Physical Function
promis.data.d.pf=na.omit(final.d.data[which(final.d.data$oa==1),c( "ipc", "SDMProcessScore" , "delta.pf", "std.delta.pf",
                "Age", "Gender", "Race.b", "LeadSurgeon")])

# rq4.d.pf=geeglm(delta.pf~ipc+SDMProcessScore+Age+Gender+Race.b, 
#                  data=promis.data.d.pf, family = "gaussian", 
#                  id=LeadSurgeon, corstr="ar1")
# summary(rq4.d.pf)

rq4.d.pf=geeglm(std.delta.pf~ipc+SDMProcessScore+Age+Gender+Race.b, 
                 data=promis.data.d.pf, family = "gaussian", 
                 id=LeadSurgeon, corstr="ar1")
summary(rq4.d.pf)
sum.oa.pf=summary(rq4.d.pf)
# #no outliers
# promis.data.d.pf.no=na.omit(data.check.oa[,c( "ipc", "SDMProcessScore" , "delta.pf", 
#                 "Age", "Gender", "Race.b", "LeadSurgeon")])
# rq4.d.pf.no=geeglm(delta.pf~ipc+SDMProcessScore+Age+Gender+Race.b, 
#                  data=promis.data.d.pf.no, family = "gaussian", 
#                  id=LeadSurgeon, corstr="ar1")
# summary(rq4.d.pf.no)

Y_bar = mean(rq4.d.pf$y, na.rm = T)
rsquare_gee <- 1-(sum(rq4.d.pf$weights * (rq4.d.pf$y - rq4.d.pf$fitted.values)^2, na.rm = T)/sum(rq4.d.pf$weights*(rq4.d.pf$y - Y_bar)^2, na.rm = T))
```

OA PF
```{r include=T}
kable(round(sum.oa.pf[["coefficients"]],2))
```

```{r oamh, include=FALSE}
####Mental Health
promis.data.d.mh=na.omit(final.d.data[which(final.d.data$oa==1),c( "ipc", "SDMProcessScore" , "delta.mh",  "std.delta.mh", 
                "Age", "Gender", "Race.b", "LeadSurgeon")])
promis.data.all.mh=na.omit(final.d.data[,c( "ipc", "SDMProcessScore" , "delta.mh",  "std.delta.mh", 
                "Age", "Gender", "Race.b", "LeadSurgeon")])
# rq4.d.mh=geeglm(delta.mh~ipc+SDMProcessScore+Age+Gender+Race.b, 
#                  data=promis.data.d.mh, family = "gaussian", 
#                  id=LeadSurgeon, corstr="ar1")
# summary(rq4.d.mh)
rq4.d.mh=geeglm(std.delta.mh~ipc+SDMProcessScore+Age+Gender+Race.b, 
                 data=promis.data.d.mh, family = "gaussian", 
                 id=LeadSurgeon, corstr="ar1")
summary(rq4.d.mh)
sum.oa.mh=summary(rq4.d.mh)
# #no outliers
# promis.data.d.mh.no=na.omit(noout.oa[,c("ipc", "SDMProcessScore" , "delta.mh", 
#                 "Age", "Gender", "Race.b", "LeadSurgeon")])
# rq4.d.mh.no=geeglm(delta.mh~ipc+SDMProcessScore+Age+Gender+Race.b, 
#                  data=promis.data.d.mh.no, family = "gaussian", 
#                  id=LeadSurgeon, corstr="ar1")
# summary(rq4.d.mh.no)

Y_bar = mean(rq4.d.mh$y, na.rm = T)
rsquare_gee <- 1-(sum(rq4.d.mh$weights * (rq4.d.mh$y - rq4.d.mh$fitted.values)^2, na.rm = T)/sum(rq4.d.mh$weights*(rq4.d.mh$y - Y_bar)^2, na.rm = T))
```

OA MH
```{r include=T}
kable(round(sum.oa.mh[["coefficients"]],2))
```


```{r include=T}
##NEW 12.23
#new graphs that have distributions of stz change scores 

ggplot(final.d.data, aes(x=std.delta.mh,  fill=oa1)) +
  geom_histogram()+cleanup+xlab("Standardized Change in Mental Health")+ylab("Frequency")+labs(fill="Surgery")

ggplot(final.d.data, aes(x=std.delta.ph,  fill=oa1)) +
  geom_histogram()+cleanup+xlab("Standardized Change in Mental Health")+ylab("Frequency")+labs(fill="Surgery")

ggplot(final.d.data, aes(x=std.delta.pf,  fill=oa1)) +
  geom_histogram()+cleanup+xlab("Standardized Change in Mental Health")+ylab("Frequency")+labs(fill="Surgery")

ggplot(final.d.data, aes(x=std.delta.oos,  fill=Condition)) +
  geom_histogram()+cleanup+xlab("Standardized Change in Mental Health")+ylab("Frequency")+labs(fill="Joint")
```
```{r}
#new for BMC
final.d.data.spine=final.d.data[which(final.d.data$oa==0),]
final.d.data.spine$Condition.s=factor(final.d.data.spine$Condition)
bartlett.test(std.delta.ph~Condition.s, data=final.d.data.spine)
t.test(std.delta.ph~Condition.s, data=final.d.data.spine, var.equal=T)

bartlett.test(std.delta.mh~Condition.s, data=final.d.data.spine)
t.test(std.delta.mh~Condition.s, data=final.d.data.spine, var.equal=T)

bartlett.test(std.delta.pf~Condition.s, data=final.d.data.spine)
t.test(std.delta.pf~Condition.s, data=final.d.data.spine, var.equal=T)
tapply(final.d.data.spine$std.delta.pf, final.d.data.spine$Condition.s, mean, na.rm=T)
tapply(final.d.data.spine$std.delta.pf, final.d.data.spine$Condition.s, sd, na.rm=T)

```
```{r spneph, include=FALSE}

###SPINE Models

####Physical Health
promis.data.d.ph.s=na.omit(final.d.data[which(final.d.data$oa==0),c( "ipc", "SDMProcessScore" , "delta.ph", "std.delta.ph", 
                "Age", "Gender", "Race.b", "LeadSurgeon")])

# rq4.d.ph.s=geeglm(delta.ph~ipc+SDMProcessScore+Age+Gender+Race.b, 
#                  data=promis.data.d.ph.s, family = "gaussian", 
#                  id=LeadSurgeon, corstr="ar1")
# summary(rq4.d.ph.s)

rq4.d.ph.s=geeglm(std.delta.ph~ipc+SDMProcessScore+Age+Gender+Race.b, 
                 data=promis.data.d.ph.s, family = "gaussian", 
                 id=LeadSurgeon, corstr="ar1")
summary(rq4.d.ph.s)
sum.sp.ph=summary(rq4.d.ph.s)
# #nooutliers
# promis.data.d.ph.s.no=na.omit(noout.spine[,c("ipc", "SDMProcessScore" , "delta.ph", 
#                 "Age", "Gender", "Race.b", "LeadSurgeon")])
# rq4.d.ph.s.no=geeglm(delta.ph~ipc+SDMProcessScore+Age+Gender+Race.b, 
#                  data=promis.data.d.ph.s.no, family = "gaussian", 
#                  id=LeadSurgeon, corstr="ar1")
# summary(rq4.d.ph.s.no)

Y_bar = mean(rq4.d.ph.s$y, na.rm = T)
rsquare_gee <- 1-(sum(rq4.d.ph.s$weights * (rq4.d.ph.s$y - rq4.d.ph.s$fitted.values)^2, na.rm = T)/sum(rq4.d.ph.s$weights*(rq4.d.ph.s$y - Y_bar)^2, na.rm = T))
```

SP PH
```{r include=T}
kable(round(sum.sp.ph[["coefficients"]],2))
```


```{r spinepf, include=FALSE}
####Physical Function
####Physical Function
promis.data.d.pf.s=na.omit(final.d.data[which(final.d.data$oa==0),c("ipc", "SDMProcessScore" , "delta.pf",  "std.delta.pf", 
                "Age", "Gender", "Race.b", "LeadSurgeon")])

# rq4.d.pf.s=geeglm(delta.pf~ipc+SDMProcessScore+Age+Gender+Race.b, 
#                  data=promis.data.d.pf.s, family = "gaussian", 
#                  id=LeadSurgeon, corstr="ar1")
# summary(rq4.d.pf.s)

rq4.d.pf.s=geeglm(std.delta.pf~ipc+SDMProcessScore+Age+Gender+Race.b, 
                 data=promis.data.d.pf.s, family = "gaussian", 
                 id=LeadSurgeon, corstr="ar1")
summary(rq4.d.pf.s)
sum.sp.pf=summary(rq4.d.pf.s)
# #no outliers
# promis.data.d.pf.s.no=na.omit(noout.spine[,c("ipc", "SDMProcessScore" , "delta.pf", 
#                 "Age", "Gender", "Race.b", "LeadSurgeon")])
# rq4.d.pf.s.no=geeglm(delta.pf~ipc+SDMProcessScore+Age+Gender+Race.b, 
#                  data=promis.data.d.pf.s.no, family = "gaussian", 
#                  id=LeadSurgeon, corstr="ar1")
# summary(rq4.d.pf.s.no)

Y_bar = mean(rq4.d.pf.s$y, na.rm = T)
rsquare_gee <- 1-(sum(rq4.d.pf.s$weights * (rq4.d.pf.s$y - rq4.d.pf.s$fitted.values)^2, na.rm = T)/sum(rq4.d.pf.s$weights*(rq4.d.pf.s$y - Y_bar)^2, na.rm = T))
```

SP Pf
```{r include=T}
kable(round(sum.sp.pf[["coefficients"]],2))
```

```{r spinepf.r, include=FALSE}
#for BMC reviewers
####Physical Function
####Physical Function
promis.data.d.pf.s.hd=na.omit(final.d.data[which(final.d.data$Condition=="HD"),c("ipc", "SDMProcessScore" , "delta.pf",  "std.delta.pf",
                "Age", "Gender", "Race.b", "LeadSurgeon")])
nrow(promis.data.d.pf.s.hd)

rq4.d.pf.s.hd=geeglm(std.delta.pf~ipc+SDMProcessScore+Age+Gender+Race.b, 
                 data=promis.data.d.pf.s.hd, family = "gaussian", 
                 id=LeadSurgeon, corstr="ar1")
summary(rq4.d.pf.s.hd)

promis.data.d.pf.s.ss=na.omit(final.d.data[which(final.d.data$Condition=="SS"),c("ipc", "SDMProcessScore" , "delta.pf",  "std.delta.pf",
                "Age", "Gender", "Race.b", "LeadSurgeon")])
nrow(promis.data.d.pf.s.ss)

rq4.d.pf.s.ss=geeglm(std.delta.pf~ipc+SDMProcessScore+Age+Gender+Race.b, 
                 data=promis.data.d.pf.s.ss, family = "gaussian", 
                 id=LeadSurgeon, corstr="ar1")
summary(rq4.d.pf.s.ss)
# #no outliers
# promis.data.d.pf.s.no=na.omit(noout.spine[,c("ipc", "SDMProcessScore" , "delta.pf", 
#                 "Age", "Gender", "Race.b", "LeadSurgeon")])
# rq4.d.pf.s.no=geeglm(delta.pf~ipc+SDMProcessScore+Age+Gender+Race.b, 
#                  data=promis.data.d.pf.s.no, family = "gaussian", 
#                  id=LeadSurgeon, corstr="ar1")
# summary(rq4.d.pf.s.no)

Y_bar = mean(rq4.d.pf.s$y, na.rm = T)
rsquare_gee <- 1-(sum(rq4.d.pf.s$weights * (rq4.d.pf.s$y - rq4.d.pf.s$fitted.values)^2, na.rm = T)/sum(rq4.d.pf.s$weights*(rq4.d.pf.s$y - Y_bar)^2, na.rm = T))
```
```{r spinemh, include=FALSE}
####Mental Health
promis.data.d.mh.s=na.omit(final.d.data[which(final.d.data$oa==0),c("ipc", "SDMProcessScore" , "delta.mh", "std.delta.mh", 
                "Age", "Gender", "Race.b", "LeadSurgeon")])

# rq4.d.mh.s=geeglm(delta.mh~ipc+SDMProcessScore+Age+Gender+Race.b, 
#                  data=promis.data.d.mh.s, family = "gaussian", 
#                  id=LeadSurgeon, corstr="ar1")
# summary(rq4.d.mh.s)

rq4.d.mh.s=geeglm(std.delta.mh~ipc+SDMProcessScore+Age+Gender+Race.b, 
                 data=promis.data.d.mh.s, family = "gaussian", 
                 id=LeadSurgeon, corstr="ar1")
sum.rq4.d.mh.s=summary(rq4.d.mh.s)

# #no outliers
# promis.data.d.mh.s.no=na.omit(noout.spine[,c("ipc", "SDMProcessScore" , "delta.mh", 
#                 "Age", "Gender", "Race.b", "LeadSurgeon")])
# rq4.d.mh.s.no=geeglm(delta.mh~ipc+SDMProcessScore+Age+Gender+Race.b, 
#                  data=promis.data.d.mh.s.no, family = "gaussian", 
#                  id=LeadSurgeon, corstr="ar1")
# summary(rq4.d.mh.s.no)
Y_bar = mean(rq4.d.mh.s$y, na.rm = T)
rsquare_gee <- 1-(sum(rq4.d.mh.s$weights * (rq4.d.mh.s$y - rq4.d.mh.s$fitted.values)^2, na.rm = T)/sum(rq4.d.mh.s$weights*(rq4.d.mh.s$y - Y_bar)^2, na.rm = T))
```

SP MH
```{r include=T}
kable(round(sum.rq4.d.mh.s[["coefficients"]],2))
```

```{r note, include=FALSE}
#http://www.koos.nu/index.html

# KOOS
# The Minimal Important Change (MIC) is currently suggested to be 8-10. However,
# the current understanding is that MIC is dependent on factors such as patient group,
# intervention and time to follow-up. Thus most likely there is no such thing as one MIC
# value for an instrument. Research is ongoing; please refer to FAQ on the website for
# more complete information.

#Nothing is noted for HOOS

#PROMIS
#phys func-2-6 pts
#all others confusing/not listed.

# Preoperative HOOS PS and KOOS PS scores of joint function had a mean score of XX (SD=XX). Postoperative scores were significantly imporved (M=xx, SD=xx; t(XX)=XX, p=XX). When investigating predictors of joint function scores we would consider XX a clincially meaningful improvment in functioning. By this criteria, XX% of our sample improved after having surgery. 
#do we instead want some sort of table of pre/post/change/t/df/p

```


```{r table.pp.info, include=FALSE}
#correct this--subset to just those who have pre and post, then run for each score
final.d.data.hoos=final.d.data[which(!is.na(final.d.data$Pre_HOOSPS)&!is.na(final.d.data$Post_HOOSPS)),]
hoos.length=nrow(final.d.data.hoos)

final.d.data.koos=final.d.data[which(!is.na(final.d.data$Pre_KOOSPS)&!is.na(final.d.data$Post_KOOSPS)),]
koos.length=nrow(final.d.data.koos)

prehoos.mean=tapply(final.d.data.hoos$Pre_HOOSPS, final.d.data.hoos$Condition, mean, na.rm=TRUE)
prehoos.sd=tapply(final.d.data.hoos$Pre_HOOSPS, final.d.data.hoos$Condition, sd, na.rm=TRUE)

prekoos.mean=tapply(final.d.data.koos$Pre_KOOSPS, final.d.data.koos$Condition, mean, na.rm=TRUE)
prekoos.sd=tapply(final.d.data.koos$Pre_KOOSPS, final.d.data.koos$Condition, sd, na.rm=TRUE)


posthoos.mean=tapply(final.d.data.hoos$Post_HOOSPS, final.d.data.hoos$Condition, mean, na.rm=TRUE)
posthoos.sd=tapply(final.d.data.hoos$Post_HOOSPS, final.d.data.hoos$Condition, sd, na.rm=TRUE)

postkoos.mean=tapply(final.d.data.koos$Post_KOOSPS, final.d.data.koos$Condition, mean, na.rm=TRUE)
postkoos.sd=tapply(final.d.data.koos$Post_KOOSPS, final.d.data.koos$Condition, sd, na.rm=TRUE)

deltaoos.mean=tapply(final.d.data$delta.oos, final.d.data$Condition, mean, na.rm=TRUE)
deltaoos.sd=tapply(final.d.data$delta.oos, final.d.data$Condition, sd, na.rm=TRUE)

#need seperate hip and knee datasets
hip.data.d=final.d.data[which(final.d.data$Condition=="Hip"),]
knee.data.d=final.d.data[which(final.d.data$Condition=="Knee"),]

hip.sum=sum(hip.data.d$delta.oos > 7.65, na.rm = TRUE)
knee.sum=sum(knee.data.d$delta.oos > 6.65, na.rm = TRUE)

hip.perc.sum=100*(hip.sum/(nrow(hip.data.d)))
knee.perc.sum=100*(knee.sum/(nrow(knee.data.d)))

final.d.data.ph=final.d.data[which(!is.na(final.d.data$Pre_PROMIS10_PhysicalHealth)&!is.na(final.d.data$Post_PROMIS10_PhysicalHealth)),]
ph.length=tapply(final.d.data.ph$Pre_PROMIS10_PhysicalHealth, final.d.data.ph$oa, length)

final.d.data.pf=final.d.data[which(!is.na(final.d.data$Pre_PROMIS_PhysicalFunction)&!is.na(final.d.data$Post_PROMIS_PhysicalFunction)),]
pf.length=tapply(final.d.data.pf$Pre_PROMIS_PhysicalFunction, final.d.data.pf$oa, length)

final.d.data.mh=final.d.data[which(!is.na(final.d.data$Pre_PROMIS10_MentalHealth)&!is.na(final.d.data$Post_PROMIS10_MentalHealth)),]
mh.length=tapply(final.d.data.mh$Pre_PROMIS10_MentalHealth, final.d.data.mh$oa, length)

pre.ph.mean=tapply(final.d.data.ph$Pre_PROMIS10_PhysicalHealth, final.d.data.ph$oa, mean, na.rm=TRUE)
pre.ph.sd=tapply(final.d.data.ph$Pre_PROMIS10_PhysicalHealth, final.d.data.ph$oa, sd, na.rm=TRUE)

pre.pf.mean=tapply(final.d.data.pf$Pre_PROMIS_PhysicalFunction, final.d.data.pf$oa, mean, na.rm=TRUE)
pre.pf.sd=tapply(final.d.data.pf$Pre_PROMIS_PhysicalFunction, final.d.data.pf$oa, sd, na.rm=TRUE)

pre.mh.mean=tapply(final.d.data.mh$Pre_PROMIS10_MentalHealth, final.d.data.mh$oa, mean, na.rm=TRUE)
pre.mh.sd=tapply(final.d.data.mh$Pre_PROMIS10_MentalHealth, final.d.data.mh$oa, sd, na.rm=TRUE)

post.ph.mean=tapply(final.d.data.ph$Post_PROMIS10_PhysicalHealth, final.d.data.ph$oa, mean, na.rm=TRUE)
post.ph.sd=tapply(final.d.data.ph$Post_PROMIS10_PhysicalHealth, final.d.data.ph$oa, sd, na.rm=TRUE)

post.pf.mean=tapply(final.d.data.pf$Post_PROMIS_PhysicalFunction, final.d.data.pf$oa, mean, na.rm=TRUE)
post.pf.sd=tapply(final.d.data.pf$Post_PROMIS_PhysicalFunction, final.d.data.pf$oa, sd, na.rm=TRUE)

post.mh.mean=tapply(final.d.data.mh$Post_PROMIS10_MentalHealth, final.d.data.mh$oa, mean, na.rm=TRUE)
post.mh.sd=tapply(final.d.data.mh$Post_PROMIS10_MentalHealth, final.d.data.mh$oa, sd, na.rm=TRUE)
```

```{r include=TRUE, echo=FALSE}
# rows are MH OA/MH Spine/ PH OA/PH Spine/ PF OA/PF Spine/HOOS/KOOS
mean.table = matrix(NA, nrow = 8, ncol = 3)

mean.table[ ,1] = c("MH OA", "MH Spine", "PH OA","PH Spine", "PF OA","PF Spine","HOOS","KOOS")
mean.table[ ,2] = round(c(pre.mh.mean[2], pre.mh.mean[1], pre.ph.mean[2], pre.ph.mean[1], pre.pf.mean[2], pre.pf.mean[1], prehoos.mean[1],prekoos.mean[2]), digits=2)
mean.table[ ,3] = round(c(post.mh.mean[2], post.mh.mean[1], post.ph.mean[2], post.ph.mean[1], post.pf.mean[2], post.pf.mean[1], posthoos.mean[1],postkoos.mean[2]), digits=2)

kable(mean.table,  caption ="Patient Pre and Post Surgery Scores",
                align = c("l",  "l"),
                escape = FALSE, landscape = FALSE, small=TRUE, longtable = FALSE,
               col.names = c("Measure", "PRE", "POST"))

delta.mh.mean=post.mh.mean-pre.mh.mean
delta.mh.mean

delta.ph.mean=post.ph.mean-pre.ph.mean
delta.ph.mean

delta.pf.mean=post.pf.mean-pre.pf.mean
delta.pf.mean

delta.hoos.mean=posthoos.mean-prehoos.mean
delta.hoos.mean

delta.koos.mean=postkoos.mean-prekoos.mean
delta.koos.mean
```


```{r include=T}
##COME BACK HERE AND FIX THIS
means.table.ks=matrix(NA, nrow=8, ncol=5)
means.table.ks[,1]=c("Mental Health", "", 
                     "Physical Health", "",
                     "Physical Function", "",
                     "HOOS", "KOOS")
means.table.ks[,2]=c("TJA", "Spine", 
                     "TJA", "Spine", 
                     "TJA", "Spine",
                     "Hip", "Knee")

means.table.ks[ ,3] =c(mh.length[2],
                       mh.length[1],
                       ph.length[2],
                       ph.length[1],
                       pf.length[2],
                       pf.length[1],
                       hoos.length,
                       koos.length)

means.table.ks[ ,4] = paste(round(c(pre.mh.mean[2], pre.mh.mean[1], pre.ph.mean[2], pre.ph.mean[1], pre.pf.mean[2], pre.pf.mean[1], prehoos.mean[1],prekoos.mean[2]), digits=2),
                            c("("),
                            round(c(pre.mh.sd[2], pre.mh.sd[1], pre.ph.sd[2], pre.ph.sd[1], pre.pf.sd[2], pre.pf.sd[1], prehoos.sd[1],prekoos.sd[2]), digits=2),
                            c(")"))

means.table.ks[ ,5] = paste(round(c(post.mh.mean[2], post.mh.mean[1], post.ph.mean[2], post.ph.mean[1], post.pf.mean[2], post.pf.mean[1], posthoos.mean[1],postkoos.mean[2]), digits=2),
                            c("("),
                            round(c(post.mh.sd[2], post.mh.sd[1], post.ph.sd[2], post.ph.sd[1], post.pf.sd[2], post.pf.sd[1], posthoos.sd[1],postkoos.sd[2]), digits=2),
                            c(")"))

kable(means.table.ks,  caption ="Patient Pre and Post Surgery Scores",
      align = c("l",  "l"),
      escape = FALSE, landscape = FALSE, small=TRUE, longtable = FALSE,
      col.names = c("", "","N", "PRE", "POST"))

```


```{r}
#first need to make new data that has pre and post in one column with a second column that has pre/post
#really need to take out people who don't have both a pre and post score first.
final.d.data$complete.koos=complete.cases(final.d.data[,c("Pre_KOOSPS", "Post_KOOSPS")])
table(final.d.data$complete.koos, final.d.data$Condition)
final.d.data$complete.hoos=complete.cases(final.d.data[,c("Pre_HOOSPS", "Post_HOOSPS")])
 
final.d.data$complete.ph=complete.cases(final.d.data[,c("Pre_PROMIS10_PhysicalHealth", "Post_PROMIS10_PhysicalHealth")])
final.d.data$complete.pf=complete.cases(final.d.data[,c("Pre_PROMIS_PhysicalFunction", "Post_PROMIS_PhysicalFunction")])
final.d.data$complete.mh=complete.cases(final.d.data[,c("Pre_PROMIS10_MentalHealth", "Post_PROMIS10_MentalHealth")])


long.data.hoos = final.d.data[which(final.d.data$Condition=="Hip"& final.d.data$complete.hoos=="TRUE"),c("StudyID", "Condition", "Post_HOOSPS", "Pre_HOOSPS")]

hoos.data.t=melt(long.data.hoos, 
                   id = c("StudyID","Condition"),
                   measured = c("Post_HOOSPS", "Pre_HOOSPS"))
          
colnames(hoos.data.t)=c("StudyID","Condition", "prepost","score")
hoos.data.t$time= gl(2, 158, labels = c("post", "pre"))
t.hoos=t.test(score~time, data=hoos.data.t, paired=TRUE)
tapply(hoos.data.t$score, hoos.data.t$time, mean)
library(MOTE)

M.hoos = tapply(hoos.data.t$score, hoos.data.t$time, mean)
stdev.hoos = tapply(hoos.data.t$score, hoos.data.t$time, sd)
N.hoos = tapply(hoos.data.t$score, hoos.data.t$time, length)
d.hoos = d.ind.t(m1 = M.hoos[1], m2 = M.hoos[2],
sd1 = stdev.hoos[1], sd2 = stdev.hoos[2],
n1 = N.hoos[1], n2 = N.hoos[2], a = .05)
#this lets you look at the d-value
d.hoos$d


long.data.koos = final.d.data[which(final.d.data$Condition=="Knee"& final.d.data$complete.koos=="TRUE"),c("StudyID","Condition", "Post_KOOSPS", "Pre_KOOSPS")]

koos.data.t=melt(long.data.koos, 
                   id = c("StudyID","Condition"),
                   measured = c("Post_KOOSPS", "Pre_KOOSPS"))
          
colnames(koos.data.t)=c("StudyID","Condition", "prepost","score")
koos.data.t$time= gl(2, 160, labels = c("post", "pre"))
t.koos=t.test(score~time, data=koos.data.t, paired=TRUE)
tapply(koos.data.t$score, koos.data.t$time, mean)


M.koos = tapply(koos.data.t$score, koos.data.t$time, mean)
stdev.koos = tapply(koos.data.t$score, koos.data.t$time, sd)
N.koos = tapply(koos.data.t$score, koos.data.t$time, length)
d.koos = d.ind.t(m1 = M.koos[1], m2 = M.koos[2],
sd1 = stdev.koos[1], sd2 = stdev.koos[2],
n1 = N.koos[1], n2 = N.koos[2], a = .05)
d.koos$d

merged.oos=rbind(hoos.data.t, koos.data.t)

merged.oos$cond[merged.oos$Condition=="Hip"] <- "Hip"
merged.oos$cond[merged.oos$Condition=="Knee"] <- "Knee"


#do the same thing for promis
long.data.ph = final.d.data[which(final.d.data$complete.ph=="TRUE"),c("StudyID", "oa", "Post_PROMIS10_PhysicalHealth", "Pre_PROMIS10_PhysicalHealth")]

ph.data.t=melt(long.data.ph, 
                   id = c("StudyID","oa"),
                   measured = c( "Post_PROMIS10_PhysicalHealth", "Pre_PROMIS10_PhysicalHealth"))
          
colnames(ph.data.t)=c("StudyID","oa", "prepost","score")
ph.data.t$time= gl(2, 563, labels = c("post", "pre"))
t.oa.ph=t.test(score~time, data=ph.data.t[which(ph.data.t$oa==1),], paired=TRUE)
t.sp.ph=t.test(score~time, data=ph.data.t[which(ph.data.t$oa==0),], paired=TRUE)
ph.data.t$oa=factor(ph.data.t$oa, levels=c(0,1), labels = c("Spine", "OA"))

data.1=ph.data.t[which(ph.data.t$oa=="OA"),]
data.2=ph.data.t[which(ph.data.t$oa=="Spine"),]
M.ph.oa = tapply(data.1$score, data.1$time, mean, na.rm=T)
stdev.ph.oa = tapply(data.1$score, data.1$time, sd)
N.ph.oa = tapply(data.1$score, data.1$time, length)
d.ph.oa = d.ind.t(m1 = M.ph.oa[1], m2 = M.ph.oa[2],
sd1 = stdev.ph.oa[1], sd2 = stdev.ph.oa[2],
n1 = N.ph.oa[1], n2 = N.ph.oa[2], a = .05)
d.ph.oa$d

M.ph.sp = tapply(data.2$score, data.2$time, mean, na.rm=T)
stdev.ph.sp = tapply(data.2$score, data.2$time, sd)
N.ph.sp = tapply(data.2$score, data.2$time, length)
d.ph.sp = d.ind.t(m1 = M.ph.sp[1], m2 = M.ph.sp[2],
sd1 = stdev.ph.sp[1], sd2 = stdev.ph.sp[2],
n1 = N.ph.sp[1], n2 = N.ph.sp[2], a = .05)
d.ph.sp$d

long.data.pf= final.d.data[which(final.d.data$complete.pf=="TRUE"),c("StudyID", "oa", "Post_PROMIS_PhysicalFunction", "Pre_PROMIS_PhysicalFunction")]

pf.data.t=melt(long.data.pf, 
                   id = c("StudyID","oa"),
                   measured = c( "Post_PROMIS_PhysicalFunction", "Pre_PROMIS_PhysicalFunction"))
          
colnames(pf.data.t)=c("StudyID","oa", "prepost","score")
pf.data.t$time= gl(2, 564, labels = c( "post", "pre"))
t.oa.pf=t.test(score~time, data=pf.data.t[which(pf.data.t$oa==1),], paired=TRUE)
t.sp.pf=t.test(score~time, data=pf.data.t[which(pf.data.t$oa==0),], paired=TRUE)
pf.data.t$oa=factor(pf.data.t$oa, levels=c(0,1), labels = c("Spine", "OA"))

data.1=pf.data.t[which(pf.data.t$oa=="OA"),]
data.2=pf.data.t[which(pf.data.t$oa=="Spine"),]
M.pf.oa = tapply(data.1$score, data.1$time, mean, na.rm=T)
stdev.pf.oa = tapply(data.1$score, data.1$time, sd)
N.pf.oa = tapply(data.1$score, data.1$time, length)
d.pf.oa = d.ind.t(m1 = M.pf.oa[1], m2 = M.pf.oa[2],
sd1 = stdev.pf.oa[1], sd2 = stdev.pf.oa[2],
n1 = N.pf.oa[1], n2 = N.pf.oa[2], a = .05)
d.pf.oa$d

M.pf.sp = tapply(data.2$score, data.2$time, mean, na.rm=T)
stdev.pf.sp = tapply(data.2$score, data.2$time, sd)
N.pf.sp = tapply(data.2$score, data.2$time, length)
d.pf.sp = d.ind.t(m1 = M.pf.sp[1], m2 = M.pf.sp[2],
sd1 = stdev.pf.sp[1], sd2 = stdev.pf.sp[2],
n1 = N.pf.sp[1], n2 = N.pf.sp[2], a = .05)
d.pf.sp$d


long.data.mh = final.d.data[which(final.d.data$complete.mh=="TRUE"),c("StudyID", "oa", "Post_PROMIS10_MentalHealth","Pre_PROMIS10_MentalHealth")]

mh.data.t=melt(long.data.mh, 
                   id = c("StudyID","oa"),
                   measured = c( "Post_PROMIS10_MentalHealth", "Pre_PROMIS10_MentalHealth"))
          
colnames(mh.data.t)=c("StudyID","oa", "prepost","score")
mh.data.t$time= gl(2, 570, labels = c(  "post", "pre"))

oa.mh.table=table(mh.data.t$oa)
oa.ph.table=table(ph.data.t$oa)
oa.pf.table=table(pf.data.t$oa)

t.oa.mh=t.test(score~time, data=mh.data.t[which(mh.data.t$oa==1),], paired=TRUE)
tapply(mh.data.t[which(mh.data.t$oa==1),]$score, mh.data.t[which(mh.data.t$oa==1),]$time, mean)
t.sp.mh=t.test(score~time, data=mh.data.t[which(mh.data.t$oa==0),], paired=TRUE)
tapply(mh.data.t[which(mh.data.t$oa==0),]$score, mh.data.t[which(mh.data.t$oa==0),]$time, mean)

mh.data.t$oa=factor(mh.data.t$oa, levels=c(0,1), labels = c("Spine", "OA"))


data.1=mh.data.t[which(mh.data.t$oa=="OA"),]
data.2=mh.data.t[which(mh.data.t$oa=="Spine"),]
M.mh.oa = tapply(data.1$score, data.1$time, mean, na.rm=T)
stdev.mh.oa = tapply(data.1$score, data.1$time, sd)
N.mh.oa = tapply(data.1$score, data.1$time, length)
d.mh.oa = d.ind.t(m1 = M.mh.oa[1], m2 = M.mh.oa[2],
sd1 = stdev.mh.oa[1], sd2 = stdev.mh.oa[2],
n1 = N.mh.oa[1], n2 = N.mh.oa[2], a = .05)
d.mh.oa$d

M.mh.sp = tapply(data.2$score, data.2$time, mean, na.rm=T)
stdev.mh.sp = tapply(data.2$score, data.2$time, sd)
N.mh.sp = tapply(data.2$score, data.2$time, length)
d.mh.sp = d.ind.t(m1 = M.mh.sp[1], m2 = M.mh.sp[2],
sd1 = stdev.mh.sp[1], sd2 = stdev.mh.sp[2],
n1 = N.mh.sp[1], n2 = N.mh.sp[2], a = .05)
d.mh.sp$d
```


```{r include=FALSE, echo=FALSE}
#make 4 seperate graphs and cowplot them
cleanup = theme(panel.grid.major = element_blank(),
                panel.grid.minor = element_blank(),
                panel.background = element_blank(),
                axis.text=element_text(size = 12, color="black"),
                axis.line.x = element_line(color = 'black', size=2),
                axis.line.y = element_line(color = 'black', size=2),
                legend.key = element_rect(fill = 'white'),
                text = element_text(size = 12))
#data is currently set to graph post, pre so we need to change to pre, post
#first change variable time so it can be ordered
table(ph.data.t$time)
tapply(ph.data.t$score, ph.data.t$time, mean)
# t.ph=ph.data.t[which(ph.data.t$oa=="OA"),]
# tapply(t.ph$score, t.ph$time, mean)
# t.ph=ph.data.t[which(ph.data.t$oa=="Spine"),]
# tapply(t.ph$score, t.ph$time, mean)
#rename it so it can be ordered
ph.data.t$time.graph=car::recode(ph.data.t$time, "'post'=2; 'pre'=1")
table(ph.data.t$time.graph)
tapply(ph.data.t$score, ph.data.t$time.graph, mean)

#reorder(f.name, -age)

gph=ggplot(ph.data.t, aes(x=oa, y=score, fill=time.graph)) + 
 stat_summary(fun.y = mean,
               geom = "bar", position = "dodge")+
  stat_summary(fun.data = mean_cl_normal, 
               geom = "errorbar", 
               position = position_dodge(width = 0.90), size=1,
               width = 0.2) +
xlab('Surgery Condition')+
  ylab('Average Physical Health Score')+cleanup+ylim(0,100)+ labs(fill='Time')+ scale_fill_manual(labels = c("Pre Operative", "Post Operative"), values = c("blue", "purple"))


#data is currently set to graph post, pre so we need to change to pre, post
#first change variable time so it can be ordered
table(pf.data.t$time)
tapply(pf.data.t$score, pf.data.t$time, mean)
#rename it so it can be ordered
pf.data.t$time.graph=car::recode(pf.data.t$time, "'post'=2; 'pre'=1")
table(pf.data.t$time.graph)
tapply(pf.data.t$score, pf.data.t$time.graph, mean)
gpf=ggplot(pf.data.t, aes(x=oa, y=score, fill=time.graph)) + 
 stat_summary(fun.y = mean,
               geom = "bar", position = "dodge")+
  stat_summary(fun.data = mean_cl_normal, 
               geom = "errorbar", 
               position = position_dodge(width = 0.90), size=1,
               width = 0.2) +
xlab('Surgery Condition')+
  ylab('Average Physical Function Score')+cleanup+ylim(0,100)+ labs(fill='Time')+ scale_fill_manual(labels = c("Pre Operative", "Post Operative"), values = c("blue", "purple"))


#data is currently set to graph post, pre so we need to change to pre, post
#first change variable time so it can be ordered
table(mh.data.t$time)
tapply(mh.data.t$score, mh.data.t$time, mean)
#rename it so it can be ordered
mh.data.t$time.graph=car::recode(mh.data.t$time, "'post'=2; 'pre'=1")
table(mh.data.t$time.graph)
tapply(mh.data.t$score, mh.data.t$time.graph, mean)
gmh=ggplot(mh.data.t, aes(x=oa, y=score, fill=time.graph)) + 
 stat_summary(fun.y = mean,
               geom = "bar", position = "dodge")+
  stat_summary(fun.data = mean_cl_normal, 
               geom = "errorbar", 
               position = position_dodge(width = 0.90), size=1,
               width = 0.2) +
xlab('Surgery Condition')+
  ylab('Average Mental Health Score')+cleanup+ylim(0,100)+ labs(fill='Time')+ scale_fill_manual(labels = c("Pre Operative", "Post Operative"), values = c("blue", "purple"))

#data is currently set to graph post, pre so we need to change to pre, post
#first change variable time so it can be ordered
table(merged.oos$time)
tapply(merged.oos$score, merged.oos$time, mean)
#rename it so it can be ordered
merged.oos$time.graph=car::recode(merged.oos$time, "'post'=2; 'pre'=1")
table(merged.oos$time.graph)
tapply(merged.oos$score, merged.oos$time.graph, mean)

goos=ggplot(merged.oos, aes(x=cond, y=score, fill=time.graph)) + 
 stat_summary(fun.y = mean,
               geom = "bar", position = "dodge")+
  stat_summary(fun.data = mean_cl_normal, 
               geom = "errorbar", 
               position = position_dodge(width = 0.90), size=1,
               width = 0.2) +
xlab('Joint Surgery')+
  ylab('Average OOS PS Score')+cleanup+ylim(0,100)+ labs(fill='Time')+ scale_fill_manual(labels = c("Pre Operative", "Post Operative"), values = c("blue", "purple"))

ggrid=plot_grid(gmh+ theme(legend.position="none"), gph+ theme(legend.position="none"), gpf+ theme(legend.position="none") , goos + theme(legend.position="none"), ncol = 2,
 cowplot::get_legend(gmh + scale_shape(guide = FALSE) +   theme(legend.position = "top")), nrow=3)
```

```{r prepostgraph, include=TRUE, echo=FALSE, warning=FALSE, fig.width=8, fig.height=9}
ggrid
# gmh
# gph
# gpf
# goos
```

```{r include=T}

#IPC SDMP by age
#ipc final.d.data SDMProcessScore Age Gender oa
library(cocor)
new = subset(final.d.data, ipc == 1)
old = subset(final.d.data, ipc == 0)
inddata = list(new, old)
indep.cor.1=cocor(~SDMProcessScore + Age | SDMProcessScore + Age,
      data = inddata)
#no significant difference in relationshpi between age and sdmp broken down by ipc. 

#IPC SDMP by gender
new = subset(final.d.data, Gender == "Female")
old = subset(final.d.data, Gender == "Male")
inddata = list(new, old)
indep.cor.2=cocor(~SDMProcessScore + ipc | SDMProcessScore + ipc,
      data = inddata)
#no significant difference in relationshpi between ipc and sdmp broken down by gender 

#IPC SDMP by OA
new = subset(final.d.data, oa == 1)
old = subset(final.d.data, oa == 0)
inddata = list(new, old)
indep.cor.3=cocor(~SDMProcessScore + ipc | SDMProcessScore + ipc,
      data = inddata)
#no significant difference in relationshpi between ipc and sdmp broken down by oa/spine 

```

```{r include=T}
str(final.d.data$Surgery_Date)
str(final.d.data$Survey_Completion_Date)
final.d.data$time.to.complete.survey=final.d.data$Survey_Completion_Date-final.d.data$Surgery_Date
table(final.d.data$time.to.complete.survey)


bartlett.test(time.to.complete.survey~oa, final.d.data)

t.time.diff=t.test(time.to.complete.survey~oa, final.d.data, var.equal=F)

tap.1=tapply(final.d.data$time.to.complete.survey, final.d.data$oa, median)
tap.2=tapply(final.d.data$time.to.complete.survey, final.d.data$oa, min)
tap.3=tapply(final.d.data$time.to.complete.survey, final.d.data$oa, max)
tap.4=tapply(final.d.data$time.to.complete.survey, final.d.data$oa, quantile)

#"Surgery_Date"    "Survey_Completion_Date" 

check.time.table=matrix(NA, ncol=3, nrow=5)
check.time.table[,1]=c("median", 
                       "min", 
                       "max", 
                       "25% IQR", 
                       "75% IQR")
check.time.table[,2]=c(tap.1[1],
                       tap.2[1],
                       tap.3[1],
                       tap.4[["0"]][["25%"]],
                       tap.4[["0"]][["75%"]])
check.time.table[,3]=c(tap.1[2],
                       tap.2[2],
                       tap.3[2],
                       tap.4[["1"]][["25%"]],
                       tap.4[["1"]][["75%"]])

kable(check.time.table, col.names = c("Stat", "Spine", "OA"))
```

```{r}
#new reviewer has concerns about time on outcomes
str(final.d.data$time.to.complete.survey)
final.d.data$time.to.complete.survey.n=as.numeric(final.d.data$time.to.complete.survey)
corr.test(final.d.data$SDMProcessScore, final.d.data$time.to.complete.survey.n)
plot(final.d.data$SDMProcessScore, final.d.data$time.to.complete.survey.n)

corr.test(final.d.data$Total_Knowledge, final.d.data$time.to.complete.survey.n)
plot(final.d.data$Total_Knowledge, final.d.data$time.to.complete.survey.n)
```
